# Supplementary material for: Live-cell single particle tracking of PRC1 reveals a highly dynamic system with low target site occupancy
Source: Nat Commun. 2021 Feb 9;12:887. doi: 10.1038/s41467-021-21130-6 (PMC7873255; doi:10.1038/s41467-021-21130-6)
Supplement: Supplementary file 4 — Supplementary Data 1 [file 41467_2021_21130_MOESM4_ESM.xlsx]

## Sheet: ReadsandMolecules
Supplementary Data 1 - Positions, read counts and densities of molecules at all RING1B peaks.
Related to Materials and Methods
Table of chromosome positions of 18,643 RING1B peaks with corresponding read counts for RING1B, PCGF1, PCGF2, PCGF6, CBX7 and H2AK119ub1 ChIP-seq over the same regions (Fursova et al. 2019, Blackledge et. al 2020).
chr	start	end	RING1B_reads	PCGF1_reads	PCGF2_reads	PCGF6_reads	CBX7_reads	H2AK119ub1_reads	RING1B_BoundMoleculesPerkb	PCGF1_BoundMoleculesPerkb	PCGF2_BoundMoleculesPerkb	PCGF6_BoundMoleculesPerkb	CBX7_BoundMoleculesPerkb	H2AK119ub1_MoleculesPerkb
chr1	10037544	10038501	135	202	102	149	99	32	0.0405076	0.0104471	0.0151068	0.022414	0.00434236	0.646164
chr1	10039792	10040260	94	255	63	95	37	12	0.0576134	0.0269388	0.0190592	0.029191	0.00331501	0.494956
chr1	10171122	10171958	144	61	60	190	91	71	0.0494545	0.00361089	0.010171	0.0327134	0.00456849	1.64094
chr1	10230920	10235767	1859	1195	1754	992	2215	934	0.110226	0.0122128	0.051334	0.0294881	0.0191985	3.72686
chr1	103117892	103118280	75	28	24	80	16	24	0.0554218	0.00356631	0.00875386	0.0296373	0.00172833	1.19349
chr1	104767336	104770769	1420	635	1268	399	2908	480	0.118866	0.00916186	0.052391	0.0167444	0.0355837	2.70396
chr1	104993282	104995306	653	225	236	520	1263	321	0.0926951	0.00550513	0.0165358	0.0370063	0.026208	3.06647
chr1	105354155	105357808	908	843	838	385	3841	449	0.0714309	0.0114306	0.0325397	0.0151841	0.0441705	2.37704
chr1	105778388	105783722	1687	808	1556	491	5501	682	0.090897	0.0075039	0.0413822	0.0132631	0.0433275	2.47291
chr1	105814820	105815302	103	41	34	162	34	69	0.0612998	0.00420579	0.0099878	0.0483354	0.00295793	2.76351
chr1	105843978	105844875	180	215	162	100	172	130	0.0576189	0.0118624	0.0255963	0.016048	0.00804838	2.80044
chr1	105989455	105994419	1810	1971	1084	1196	2554	924	0.104792	0.0196688	0.0309776	0.0347144	0.0216151	3.60007
chr1	106058361	106058642	71	38	19	88	24	24	0.0723732	0.00667644	0.00955966	0.0449709	0.00357617	1.64634
chr1	106171418	106175213	2344	1352	2213	668	3581	549	0.177501	0.0176466	0.0827167	0.0253599	0.0396401	2.79772
chr1	106711445	106717341	3296	1237	2783	749	8755	940	0.160666	0.0103932	0.0669607	0.0183041	0.0623852	3.08358
chr1	106758932	106760484	315	478	155	256	161	128	0.0583053	0.0152499	0.0141611	0.0237556	0.00435623	1.5944
chr1	106795862	106797873	621	324	148	924	176	335	0.0887222	0.00797861	0.0104369	0.0661823	0.00367571	3.22089
chr1	10805132	10806070	163	51	36	172	50	65	0.0498989	0.00269101	0.0054397	0.0263974	0.00223749	1.33908
chr1	10992821	10995340	1364	484	1037	377	2961	340	0.15559	0.00951602	0.058387	0.0215595	0.0493735	2.60998
chr1	109981395	109984981	976	670	455	700	2542	346	0.0782145	0.00925452	0.0179977	0.0281232	0.0297783	1.86596
chr1	111864085	111865022	298	405	108	388	184	79	0.0913234	0.0213926	0.0163365	0.059611	0.00824274	1.62923
chr1	112416009	112417009	228	210	127	176	374	101	0.0654741	0.0103943	0.0180015	0.0253382	0.0156998	1.95185
chr1	11329177	11330534	323	288	98	261	150	134	0.0683709	0.0105076	0.0102392	0.0276974	0.00464139	1.90881
chr1	11413311	11414718	348	502	232	176	656	152	0.0710469	0.0176649	0.0233789	0.0180139	0.0195775	2.08833
chr1	118310764	118312327	377	393	146	322	143	104	0.0692904	0.0124499	0.0132451	0.02967	0.00384199	1.28634
chr1	118321405	118322602	345	276	94	395	103	73	0.0827811	0.0114147	0.0111329	0.0475158	0.00361274	1.17876
chr1	118388407	118390170	403	691	164	292	167	142	0.0656712	0.0194084	0.0131912	0.0238551	0.00397809	1.55721
chr1	118459108	118459787	134	240	99	77	147	27	0.0566454	0.0174869	0.0206569	0.0163185	0.00908374	0.768092
chr1	118627766	118628468	220	372	98	106	84	111	0.0899572	0.0262179	0.0197792	0.0217294	0.00502089	3.0544
chr1	118837611	118838091	113	81	43	183	28	55	0.0675308	0.00834354	0.0126842	0.0548282	0.00244607	2.21195
chr1	119046104	119055531	3415	3111	2247	1235	3264	2159	0.104121	0.016349	0.0338159	0.0188775	0.0145475	4.42988
chr1	119064357	119065431	198	287	113	164	172	230	0.0529451	0.0132277	0.0149145	0.0219853	0.00672321	4.13883
chr1	119075112	119077732	454	640	227	288	253	234	0.0497918	0.0120983	0.0122884	0.0158352	0.00405611	1.72706
chr1	119120075	119120440	79	57	36	77	41	42	0.0620461	0.00771621	0.013956	0.0303185	0.00470716	2.21987
chr1	119189267	119190010	137	198	86	80	117	107	0.0529318	0.0131857	0.0164007	0.0154958	0.00660799	2.78208
chr1	119297975	119303579	1376	807	379	1386	540	1034	0.0705686	0.00713359	0.00959404	0.0356357	0.00404832	3.56865
chr1	119304318	119305924	335	476	99	213	127	190	0.0599236	0.0146758	0.00874092	0.0191012	0.00332081	2.28716
chr1	119346751	119349863	830	587	238	608	319	703	0.0766422	0.00934263	0.0108477	0.0281464	0.00430594	4.36852
chr1	119388720	119390521	383	390	151	332	205	426	0.061096	0.0107231	0.0118894	0.026551	0.0047803	4.57313
chr1	119397915	119399684	270	275	121	167	190	255	0.043849	0.00769786	0.00969952	0.0135969	0.00451062	2.78693
chr1	119416398	119424664	6947	2972	6185	1453	8425	2014	0.241556	0.0178119	0.106152	0.0253289	0.0428231	4.7127
chr1	119503888	119505661	406	800	160	287	256	256	0.0657872	0.0223433	0.0127969	0.0233145	0.00606377	2.79155
chr1	119525298	119528844	1346	796	266	1686	410	760	0.109082	0.0111189	0.0106404	0.0685006	0.00485712	4.14487
chr1	119647867	119649080	313	499	156	168	161	123	0.074113	0.0203654	0.0182324	0.0199429	0.00557267	1.95995
chr1	119836562	119837911	322	517	145	246	116	94	0.0685632	0.0189744	0.0152396	0.0262603	0.00361061	1.34695
chr1	119912863	119913743	162	219	88	132	84	62	0.0528577	0.0123163	0.0141724	0.0215921	0.00400645	1.36136
chr1	120005882	120008791	647	462	573	273	1024	545	0.0639117	0.0078661	0.0279383	0.0135197	0.0147864	3.62295
chr1	120072737	120074444	392	708	170	293	232	313	0.0659731	0.0205379	0.0141221	0.0247217	0.00570764	3.54499
chr1	120086078	120087021	169	173	94	160	89	89	0.0514616	0.00907997	0.0141284	0.0244256	0.00396163	1.8238
chr1	120119815	120122546	682	679	179	556	229	353	0.0717583	0.012314	0.00929631	0.0293286	0.00352218	2.4995
chr1	120263832	120266951	596	688	290	479	695	582	0.0549111	0.0109256	0.0131881	0.0221248	0.00936023	3.6085
chr1	120337246	120346224	9233	2255	9720	1097	43263	2485	0.295586	0.0124431	0.153595	0.0176066	0.202463	5.35374
chr1	120589181	120617181	27850	5820	27676	2628	108521	9287	0.285904	0.0102982	0.140239	0.0135254	0.162853	6.41594
chr1	120642745	120645252	349	381	176	236	801	331	0.0400006	0.00752676	0.00995688	0.0135607	0.0134203	2.55305
chr1	121177195	121180115	576	286	348	214	4937	291	0.0566839	0.00485115	0.0169039	0.010558	0.0710212	1.92717
chr1	121327265	121328642	311	301	81	275	118	70	0.0648754	0.0108225	0.00834015	0.0287595	0.00359823	0.982669
chr1	121419670	121420123	143	60	34	91	55	43	0.0905418	0.00654796	0.0106258	0.0288857	0.00509053	1.83219
chr1	121430971	121432139	310	301	125	267	181	157	0.0762282	0.0127574	0.0151717	0.0329151	0.0065061	2.59803
chr1	121524485	121530214	3339	1145	2677	1468	4735	1016	0.167506	0.00990059	0.0662875	0.0369206	0.0347234	3.43003
chr1	121567598	121568078	137	111	37	139	37	7	0.0818737	0.0114337	0.0109143	0.0416454	0.00323231	0.281521
chr1	124042979	124048439	2019	709	2030	461	5940	911	0.106275	0.00643257	0.0527426	0.0121654	0.0457057	3.22704
chr1	125435148	125435928	134	224	87	138	94	21	0.0493199	0.0142104	0.0158054	0.025464	0.00505747	0.520148
chr1	125495503	125496019	129	47	39	166	27	22	0.0717246	0.0045042	0.0107032	0.0462717	0.00219447	0.823172
chr1	125560223	125562002	376	411	154	263	184	148	0.0607207	0.0114402	0.0122755	0.0212928	0.00434364	1.60842
chr1	125909533	125914874	3038	1619	2984	934	11895	961	0.163475	0.015016	0.0792562	0.0251965	0.0935658	3.47999
chr1	126492329	126492951	139	158	114	114	229	33	0.0641351	0.0125655	0.025963	0.0263703	0.0154456	1.02467
chr1	126829940	126831253	446	177	283	237	98	113	0.0975682	0.00667403	0.0305583	0.0259927	0.00313391	1.66357
chr1	12691657	12694696	638	505	437	275	2509	528	0.0603276	0.00823054	0.020396	0.0130364	0.0346803	3.35984
chr1	127204744	127206610	480	811	308	207	365	242	0.0739036	0.0215222	0.0234069	0.0159781	0.00821495	2.50743
chr1	12744625	12745368	140	151	55	98	77	48	0.0540909	0.0100557	0.0104888	0.0189824	0.00434885	1.24804
chr1	127673520	127680124	5426	1583	5101	740	19528	1422	0.236143	0.0118746	0.109577	0.0161457	0.124234	4.16472
chr1	127773971	127774764	156	225	99	80	77	29	0.0564772	0.0140402	0.017691	0.01452	0.00407499	0.706539
chr1	127868258	127869051	208	133	90	221	70	38	0.0753029	0.0082993	0.0160827	0.0401116	0.00370454	0.92581
chr1	12807466	12808564	229	179	73	258	83	141	0.0598972	0.00806985	0.00942461	0.0338314	0.00317349	2.48188
chr1	128102538	128104416	577	521	214	599	211	146	0.0882709	0.0137379	0.0161594	0.0459407	0.00471859	1.50309
chr1	128243832	128245604	721	493	176	677	190	159	0.116895	0.0137768	0.0140845	0.0550272	0.00450299	1.73479
chr1	12835323	12836272	239	205	91	160	151	129	0.0723174	0.0106915	0.0135911	0.0242714	0.00667897	2.62679
chr1	128358499	128359926	352	349	93	286	129	111	0.0708571	0.012109	0.00924044	0.0288626	0.00379593	1.50367
chr1	128392185	128392663	65	96	42	23	42	42	0.0390074	0.00992993	0.0124409	0.00691975	0.00368443	1.69618
chr1	128416674	128417751	228	277	122	195	242	48	0.0607974	0.0127313	0.0160575	0.0260684	0.00943307	0.861353
chr1	128472035	128472964	175	216	86	128	128	106	0.0540909	0.0115075	0.0131206	0.0198347	0.0057834	2.20486
chr1	128588930	128593967	4449	1673	4442	1212	13894	980	0.253848	0.0164531	0.1251	0.0346691	0.115885	3.76293
chr1	128597072	128597526	101	49	44	78	44	58	0.0638085	0.00533574	0.0137208	0.0247048	0.00406348	2.4659
chr1	12864434	12865753	332	166	121	287	233	145	0.0722991	0.00623081	0.0130062	0.0313333	0.00741717	2.12497
chr1	129271953	129275612	1058	551	970	291	3736	511	0.0830947	0.007459	0.0376035	0.011458	0.0428926	2.70084
chr1	12990311	12994554	2496	2031	1759	796	9494	917	0.169059	0.0237107	0.0588069	0.0270293	0.0940005	4.17977
chr1	130422721	130423069	78	32	35	73	43	11	0.0642448	0.00454292	0.0142292	0.0301436	0.00517725	0.609714
chr1	130462187	130463177	179	423	106	169	168	63	0.0519216	0.0211484	0.0151765	0.024576	0.00712348	1.22977
chr1	130549320	130552032	691	407	200	611	363	365	0.0732145	0.00743284	0.0104597	0.0324556	0.00562229	2.60257
chr1	130715204	130718030	743	846	320	885	870	308	0.0755495	0.0148271	0.0160606	0.0451144	0.0129315	2.10758
chr1	13084782	13085414	100	149	52	57	67	79	0.0454114	0.0116625	0.0116557	0.0129768	0.00444762	2.41425
chr1	130877066	130879366	575	516	455	284	1472	348	0.0718323	0.0111108	0.0280565	0.0177869	0.0268811	2.92564
chr1	13103483	13105754	602	687	246	277	343	441	0.0761653	0.0149816	0.0153626	0.0175699	0.00634369	3.75482
chr1	131096140	131098076	994	1188	676	444	1009	358	0.147511	0.0303877	0.0495171	0.0330332	0.0218886	3.5753
chr1	131137929	131139903	501	585	226	429	221	124	0.0729188	0.0146757	0.016236	0.0313031	0.00470199	1.21454
chr1	131153060	131153587	99	134	58	84	48	29	0.0538977	0.0125742	0.0155859	0.0229268	0.00382	1.06248
chr1	131198667	131200324	339	233	123	300	195	221	0.0587738	0.00696277	0.0105259	0.0260756	0.00494204	2.5785
chr1	13123749	13129668	4512	1631	4806	610	15664	1621	0.219087	0.0136503	0.115186	0.0148493	0.111183	5.29688
chr1	131240694	131246593	2380	2149	2308	662	9796	1163	0.115956	0.0180466	0.0555037	0.0161698	0.0697675	3.81317
chr1	131260232	131260513	60	113	26	34	77	32	0.0611605	0.0198536	0.0130816	0.0173751	0.0114736	2.19513
chr1	131268660	131270354	496	256	136	385	199	257	0.0841164	0.00748308	0.0113843	0.0327332	0.00493333	2.93307
chr1	131274748	131275852	206	163	61	201	78	97	0.0535888	0.00730863	0.00783259	0.0262139	0.00296612	1.69812
chr1	131524874	131528798	930	1789	472	636	529	460	0.0681102	0.022583	0.0170624	0.0233515	0.00566334	2.26713
chr1	131719127	131719819	190	146	59	212	88	112	0.0788114	0.0104383	0.0120797	0.044086	0.00533588	3.12639
chr1	131765321	131765777	92	111	36	90	56	50	0.0578683	0.0120342	0.011177	0.0283808	0.00514906	2.11647
chr1	131826732	131828572	387	689	236	278	196	229	0.0604263	0.0185428	0.0181885	0.0217615	0.00447362	2.40625
chr1	131867273	131868144	158	302	84	129	149	100	0.0520846	0.0171593	0.0136679	0.0213192	0.00718003	2.21841
chr1	131909754	131911522	335	497	190	362	206	61	0.0544359	0.01392	0.0152393	0.0294903	0.00489323	0.667053
chr1	131960882	131966880	2497	2025	2341	632	10104	1585	0.119649	0.0167246	0.0553682	0.0151822	0.0707735	5.11104
chr1	131970735	131972158	351	319	294	116	302	312	0.0708542	0.0110992	0.0292938	0.0117394	0.00891155	4.23841
chr1	132006462	132008822	670	884	266	502	243	181	0.0815732	0.018551	0.0159854	0.0306412	0.00432481	1.483
chr1	132064473	132070785	2146	1250	1940	788	6886	1592	0.0977153	0.00981035	0.0436018	0.0179882	0.045834	4.87827
chr1	132138055	132140431	676	825	230	564	400	475	0.0817497	0.0171963	0.0137289	0.0341938	0.0070711	3.86565
chr1	132152948	132153923	193	251	85	73	104	159	0.0568429	0.0127419	0.0123568	0.0107788	0.00447754	3.15142
chr1	132157382	132159424	375	472	204	206	249	283	0.0527633	0.0114468	0.0141677	0.014531	0.00512138	2.67964
chr1	132187657	132194463	3052	2441	1608	771	8044	1693	0.128884	0.0177673	0.0335172	0.0163229	0.0496561	4.81127
chr1	132195047	132196442	234	266	134	90	264	233	0.0481836	0.00944075	0.0136194	0.00929084	0.00794648	3.22871
chr1	132197171	132202108	992	1156	471	560	698	802	0.057747	0.0115989	0.0135334	0.0163431	0.00593965	3.14182
chr1	132264163	132267299	698	501	233	793	269	465	0.0639602	0.00791286	0.0105385	0.0364298	0.00360325	2.86746
chr1	132291113	132293471	382	459	195	191	248	356	0.0465483	0.0096404	0.0117286	0.0116682	0.00441754	2.91931
chr1	132295817	132302079	2167	1569	1685	545	7001	1622	0.0994593	0.0124123	0.0381729	0.0125404	0.0469715	5.00988
chr1	132312365	132319577	2027	1391	1006	2145	2089	2074	0.0807805	0.0095548	0.0197888	0.0428558	0.0121697	5.56226
chr1	132331243	132331975	208	142	60	243	65	182	0.0815696	0.00959831	0.0116141	0.0477749	0.0037262	4.80315
chr1	132390102	132392892	980	1137	463	424	1251	566	0.100933	0.0201842	0.0235374	0.0218929	0.0188345	3.92297
chr1	132417153	132418629	527	688	287	412	308	179	0.102565	0.0230791	0.0275702	0.0401989	0.00876247	2.3444
chr1	132541270	132543615	493	696	239	248	598	314	0.0604071	0.0146991	0.0144547	0.0152343	0.010711	2.58917
chr1	132586803	132587443	138	96	37	119	51	72	0.0618856	0.00742034	0.00818996	0.0267539	0.00334325	2.17287
chr1	132602401	132602928	126	34	39	137	33	97	0.068597	0.00319048	0.0104802	0.0373925	0.00262625	3.55383
chr1	132740528	132742425	348	503	190	299	742	345	0.052705	0.0131305	0.0142035	0.0227025	0.0164272	3.51626
chr1	132799475	132800277	141	101	59	144	78	85	0.0504745	0.00623184	0.010425	0.0258431	0.00408165	2.04768
chr1	132850899	132851505	116	202	75	101	80	85	0.0549336	0.0164882	0.0175312	0.023979	0.00553806	2.70887
chr1	132877030	132883780	2279	2441	1548	741	8927	2049	0.0970387	0.0179147	0.0325343	0.0158179	0.055564	5.87128
chr1	132893284	132894252	161	93	64	161	98	131	0.0477607	0.00475521	0.00937118	0.0239442	0.0042497	2.61521
chr1	132921023	132921398	95	80	28	63	48	31	0.0726281	0.0105417	0.0105659	0.0241463	0.00536426	1.5949
chr1	132947896	132948576	137	112	39	151	81	98	0.0578285	0.00814857	0.0081256	0.0319542	0.00499798	2.7838
chr1	133025034	133025794	170	331	92	147	76	16	0.0642145	0.0215503	0.017153	0.0278375	0.00419648	0.406718
chr1	133033387	133034302	191	439	113	93	140	110	0.0599386	0.0237454	0.0175033	0.0146314	0.00642228	2.32304
chr1	133044555	133048135	1824	1735	1753	629	2157	929	0.146416	0.0240052	0.0694569	0.025313	0.0253106	5.01845
chr1	133129226	133132833	889	1107	358	686	389	367	0.0708278	0.0152017	0.0140784	0.0274003	0.00453043	1.9677
chr1	133160575	133168372	2932	2194	2589	860	11903	1860	0.108081	0.01394	0.0471072	0.0158933	0.0641401	4.61411
chr1	133180885	133183953	984	1205	385	640	1198	552	0.0921652	0.0194536	0.0177993	0.0300525	0.0164027	3.47937
chr1	133196083	133196580	111	70	28	148	37	86	0.0640711	0.00696433	0.0079775	0.0428282	0.00312197	3.34062
chr1	133209082	133211156	447	327	159	525	241	378	0.0619239	0.007808	0.0108722	0.0364619	0.0048804	3.52397
chr1	133328179	133329946	469	427	301	217	1166	306	0.0762534	0.0119662	0.0241558	0.0176879	0.0277123	3.34809
chr1	133363227	133366740	1743	2489	946	840	1510	1296	0.142582	0.0350941	0.0381968	0.0344489	0.0180564	7.13447
chr1	133385646	133386573	162	149	92	87	94	155	0.0501806	0.00795516	0.0140662	0.0135104	0.00425634	3.23104
chr1	133396663	133398911	572	516	174	191	343	616	0.0731098	0.0113676	0.0109774	0.0122389	0.00640857	5.29846
chr1	133420624	133426329	2264	1832	1315	576	6083	1307	0.114055	0.0159076	0.0326988	0.0145475	0.0447963	4.43101
chr1	133434063	133435538	309	306	98	133	162	149	0.0601784	0.0102718	0.00942058	0.0129856	0.00461195	1.9528
chr1	133447953	133449114	227	247	87	171	115	123	0.056155	0.0105318	0.0106231	0.0212074	0.00415861	2.04766
chr1	133492665	133493883	262	833	123	171	133	99	0.0617826	0.0338572	0.0143166	0.0202158	0.00458463	1.57105
chr1	133609785	133610433	130	238	81	124	68	25	0.0575794	0.0181695	0.0177084	0.0275343	0.00440272	0.745167
chr1	133664088	133665226	223	189	80	159	125	108	0.0562795	0.00822145	0.00996562	0.0201174	0.0046115	1.83425
chr1	133667770	133668268	105	120	60	81	46	30	0.0604864	0.0119149	0.0170604	0.0233928	0.00387359	1.163
chr1	133693499	133695339	374	329	158	257	189	247	0.0583965	0.00885426	0.012177	0.0201176	0.00431384	2.59538
chr1	13371729	13376696	1399	1921	1198	541	2441	581	0.0809478	0.0191583	0.0342147	0.0156933	0.0206463	2.26232
chr1	133744388	133745310	154	120	51	101	78	171	0.0479609	0.00644154	0.00783983	0.0157695	0.00355099	3.58388
chr1	133799351	133801757	472	499	410	214	688	437	0.0563683	0.0102715	0.0241683	0.0128125	0.0120107	3.51208
chr1	133854506	133855660	230	159	88	141	120	129	0.057242	0.00682065	0.0108103	0.0175928	0.00436572	2.16056
chr1	133889944	133890776	196	250	89	112	109	132	0.0676363	0.0148698	0.0151594	0.0193763	0.00549842	3.0654
chr1	133907611	133910918	712	539	376	531	1167	688	0.0618704	0.00807298	0.0161273	0.0231327	0.0148239	4.02329
chr1	133917645	133918351	120	130	55	103	81	69	0.04879	0.00911033	0.0110378	0.020995	0.00481418	1.88794
chr1	134046398	134047717	340	271	99	196	218	218	0.0740412	0.010172	0.0106414	0.0213983	0.00693967	3.19478
chr1	134060057	134064483	1331	1340	456	825	1640	872	0.0864246	0.014997	0.0146148	0.0268561	0.0155665	3.81036
chr1	134078067	134080253	421	747	225	325	271	266	0.0553353	0.0169232	0.0145973	0.0214157	0.00520687	2.35283
chr1	134086284	134087594	223	165	92	221	208	202	0.0488957	0.00623579	0.00995688	0.0242934	0.00666679	2.98062
chr1	134092455	134094213	416	602	172	281	266	277	0.0679824	0.0169567	0.013874	0.0230217	0.00635437	3.0463
chr1	134098905	134100948	381	349	130	390	204	331	0.0535812	0.0084597	0.00902403	0.0274968	0.00419378	3.13261
chr1	134189070	134189564	105	215	61	77	53	74	0.0609751	0.0215201	0.0174849	0.0224173	0.00449911	2.89191
chr1	134210394	134210873	115	97	30	23	48	52	0.0688693	0.0100125	0.00886784	0.00690533	0.004202	2.09566
chr1	134216802	134217770	224	184	65	208	143	167	0.0664497	0.00940815	0.0095176	0.0309341	0.0062011	3.33389
chr1	134231061	134239540	3489	1618	3336	857	13103	1944	0.11827	0.00945351	0.0558172	0.0145641	0.0649279	4.43465
chr1	134243659	134246129	658	419	225	694	436	387	0.0765459	0.0084014	0.0129196	0.0404748	0.0074143	3.02968
chr1	13426476	13427408	246	210	122	109	356	60	0.0757918	0.0111519	0.0185531	0.0168361	0.0160334	1.24402
chr1	134290285	134291011	139	164	62	80	85	87	0.0549603	0.0111769	0.0121003	0.0158582	0.00491293	2.31496
chr1	134297094	134300197	388	622	376	237	2495	524	0.0359318	0.00992839	0.0171872	0.0110033	0.0337758	3.26564
chr1	134326465	134327294	149	145	65	114	85	88	0.0516032	0.00865566	0.0111115	0.0197936	0.00430326	2.05099
chr1	134343703	134345020	326	443	132	283	197	157	0.0711002	0.0166532	0.0142101	0.0309435	0.00628069	2.30432
chr1	134405562	134406334	148	289	108	107	111	46	0.0550365	0.0185237	0.0198236	0.0199481	0.00603392	1.15116
chr1	134414741	134416228	359	620	175	193	166	98	0.0693522	0.0206443	0.0166868	0.0186918	0.00468772	1.27404
chr1	134455428	134455948	103	258	70	58	78	33	0.0568288	0.0245354	0.0190633	0.0160431	0.00629091	1.22528
chr1	134494298	134495229	263	310	142	217	126	52	0.0811164	0.01648	0.0216178	0.0335538	0.00568082	1.07931
chr1	134513090	134514198	293	515	131	128	702	207	0.075946	0.0230084	0.0167601	0.0166332	0.0265988	3.61075
chr1	134533443	134536423	425	396	247	462	284	288	0.0409822	0.00658178	0.0117564	0.0223346	0.00400325	1.86891
chr1	134555044	134557273	971	969	241	846	243	315	0.125165	0.0215293	0.0153338	0.0546718	0.00457886	2.73253
chr1	134560024	134561132	227	567	77	150	133	68	0.0588387	0.0253316	0.00985138	0.0194921	0.00503937	1.18614
chr1	134570379	134570883	89	101	44	61	51	28	0.0506603	0.00990924	0.0123623	0.0174075	0.00424361	1.07257
chr1	134644333	134649384	2056	1346	1907	413	7655	869	0.116985	0.0132006	0.0535581	0.0117811	0.0636705	3.32748
chr1	134704625	134705618	176	196	110	96	160	135	0.0508973	0.00976967	0.0157016	0.0139182	0.00676379	2.62728
chr1	134706315	134711252	2002	1541	1660	517	7854	1203	0.116542	0.0154619	0.0476974	0.0150882	0.0668338	4.71274
chr1	134955321	134956147	172	347	95	128	120	53	0.0597849	0.020789	0.0162988	0.022305	0.00609722	1.23974
chr1	134961320	134962800	379	297	108	257	192	96	0.0735619	0.009936	0.0103468	0.0250078	0.00544757	1.25393
chr1	134986769	134988609	734	475	252	713	1127	366	0.114607	0.0127835	0.0194216	0.0558128	0.0257233	3.84579
chr1	135084956	135085748	150	262	105	83	249	118	0.0543734	0.0163696	0.0187869	0.0150835	0.0131942	2.87851
chr1	135102574	135106267	1228	1387	831	408	2916	640	0.0955587	0.0186033	0.0319185	0.015917	0.0331701	3.35152
chr1	135108834	135111087	321	364	150	300	236	215	0.0409374	0.00800125	0.00944225	0.0191807	0.00439961	1.8452
chr1	135132156	135133268	159	185	69	135	111	167	0.0410649	0.00823544	0.00879614	0.0174798	0.00419068	2.90255
chr1	135145405	135148008	698	1062	310	302	741	427	0.0770519	0.0202066	0.0168911	0.0167134	0.0119573	3.17209
chr1	135160600	135161355	151	143	64	121	81	65	0.0574148	0.00937183	0.0120115	0.0230654	0.00450215	1.66322
chr1	135186027	135187548	241	317	124	203	136	148	0.0455167	0.0103194	0.0115597	0.0192211	0.00375475	1.88107
chr1	135198584	135201324	704	801	200	471	323	471	0.0738299	0.0144788	0.0103528	0.0247634	0.00495165	3.32407
chr1	135217466	135218127	192	284	60	67	49	78	0.0833704	0.0212555	0.0128597	0.0145853	0.00311024	2.27927
chr1	135261026	135261653	150	142	42	120	71	78	0.0686595	0.0112031	0.00948916	0.0275372	0.00475067	2.40267
chr1	135281707	135284362	783	987	463	411	858	510	0.0847427	0.0184119	0.0247338	0.0223003	0.0135742	3.7145
chr1	135313235	135314409	318	303	108	356	131	112	0.0777961	0.0127766	0.0130414	0.0436626	0.00468479	1.84391
chr1	135368286	135369467	326	474	157	232	151	131	0.079281	0.0198688	0.018846	0.0282858	0.00536804	2.14394
chr1	135374268	135375395	260	475	153	203	292	174	0.0662572	0.0208639	0.0192451	0.0259349	0.0108775	2.984
chr1	135430134	135430943	184	295	64	158	48	42	0.0652983	0.0180446	0.0112107	0.0281106	0.00249008	1.00305
chr1	135507789	135510949	741	969	456	316	754	716	0.0673849	0.0151883	0.0204681	0.0144066	0.0100231	4.38175
chr1	135583006	135586811	1205	1513	1221	414	2412	1009	0.0910096	0.0196961	0.0455182	0.0156758	0.0266296	5.12839
chr1	135685037	135690009	1660	1852	1396	599	2568	1025	0.095953	0.0184516	0.0398295	0.0173583	0.0216987	3.98716
chr1	135698292	135699843	395	557	195	236	324	218	0.0731601	0.0177817	0.0178271	0.0219138	0.00877222	2.71721
chr1	135719695	135720208	94	107	59	92	54	55	0.0525695	0.0103141	0.0162865	0.0257942	0.00441456	2.06994
chr1	135728707	135729590	195	396	128	132	156	78	0.063409	0.0221949	0.0205445	0.0215189	0.0074153	1.70687
chr1	135759823	135760333	94	62	54	85	39	51	0.0528781	0.00601148	0.0149938	0.0239715	0.00320701	1.93067
chr1	135764914	135767559	930	1126	457	688	1146	739	0.101033	0.0210843	0.0245055	0.0374711	0.0181992	5.40273
chr1	135793522	135794771	267	311	103	144	238	196	0.0614002	0.0123271	0.0116914	0.0166016	0.00800061	3.03323
chr1	135815680	135821094	1505	1313	1223	662	7517	1256	0.0798926	0.0120137	0.0320454	0.017618	0.0583314	4.48693
chr1	135865754	135866219	105	98	49	82	108	45	0.0647697	0.0104196	0.0149193	0.0253586	0.00973855	1.86804
chr1	13588710	13591674	869	732	270	807	477	463	0.0842488	0.012232	0.0129204	0.0392235	0.00676005	3.02075
chr1	135915178	135921255	2840	1219	3421	454	9388	1461	0.134316	0.00993696	0.0798602	0.0107645	0.0649036	4.64995
chr1	136006689	136008404	265	428	253	170	862	256	0.0443912	0.0123577	0.020919	0.0142768	0.021108	2.8859
chr1	136048618	136051706	1051	872	687	504	2418	670	0.0978033	0.0139865	0.0315556	0.0235131	0.0328923	4.19581
chr1	136105461	136106205	160	203	86	102	150	57	0.0617351	0.0135005	0.0163787	0.0197307	0.00846041	1.48005
chr1	136130250	136133653	827	1235	433	704	2192	713	0.0698369	0.0179758	0.0180483	0.0298044	0.0270587	4.0519
chr1	136173839	136175328	236	340	129	183	160	184	0.0455297	0.0113058	0.012284	0.0176996	0.00451222	2.38886
chr1	136232105	136234987	629	981	310	339	467	399	0.0627155	0.0168591	0.0152565	0.0169454	0.00680657	2.67724
chr1	136256065	136263575	3838	1827	3668	1493	16750	1803	0.146884	0.0120518	0.0692899	0.0286457	0.0937073	4.64362
chr1	136344775	136347354	811	1324	465	514	717	440	0.0903587	0.025426	0.0255724	0.0287105	0.0116777	3.29907
chr1	136415096	136415783	220	309	115	207	81	27	0.0919185	0.0222526	0.0237163	0.043359	0.00494713	0.759161
chr1	136466017	136466969	269	340	161	230	113	72	0.0811387	0.0176765	0.0239702	0.0347803	0.00498244	1.4615
chr1	136569399	136570744	225	302	123	143	124	78	0.0480514	0.0111166	0.0129658	0.0153105	0.00387109	1.12101
chr1	13659982	13661733	457	381	130	454	189	235	0.0749809	0.0107746	0.010528	0.0373439	0.00453298	2.59473
chr1	136624241	136626127	440	376	147	278	149	136	0.067027	0.00987248	0.0110531	0.021231	0.00331796	1.3942
chr1	136658342	136660937	497	555	164	356	247	534	0.0550327	0.0105925	0.00896349	0.0197626	0.00399805	3.97919
chr1	136670030	136671562	474	334	117	391	161	324	0.0888802	0.0107948	0.0108288	0.0367564	0.00441306	4.08848
chr1	136672309	136673011	119	112	49	88	88	136	0.0486587	0.00789356	0.0098896	0.0180395	0.00525998	3.74233
chr1	136673623	136678286	878	871	374	735	496	595	0.0541134	0.00925273	0.0113776	0.0227105	0.00446868	2.46784
chr1	136680269	136680727	77	70	43	53	44	62	0.0482222	0.00755607	0.0132921	0.0166403	0.00402806	2.61299
chr1	136682319	136683146	159	126	43	199	66	90	0.0551996	0.00753964	0.00736845	0.0346354	0.00334942	2.10267
chr1	136694897	136697142	485	629	207	283	235	208	0.0620727	0.0138756	0.0130767	0.0181583	0.00439658	1.79148
chr1	136730841	136731655	144	165	96	86	115	101	0.0507895	0.0100308	0.0167129	0.0152068	0.00592921	2.3973
chr1	136781387	136782209	207	210	82	219	182	137	0.0723002	0.0126424	0.0141368	0.0383479	0.0092924	3.22017
chr1	136789431	136790341	205	134	161	113	135	165	0.0646851	0.00728781	0.0250753	0.0178755	0.0062269	3.50368
chr1	136945153	136959037	6046	4252	4678	1157	6407	3007	0.125167	0.0151725	0.0478027	0.0120084	0.0193894	4.18935
chr1	13789358	13789802	97	81	42	118	37	50	0.0626586	0.00901852	0.0133914	0.0382138	0.0034938	2.17354
chr1	137898507	137899062	145	89	60	162	52	46	0.0749656	0.00793096	0.0153114	0.0419892	0.00392993	1.60045
chr1	138617737	138620829	927	1070	329	1034	503	328	0.0861526	0.0171401	0.0150923	0.0481769	0.00683352	2.05141
chr1	138830933	138832696	357	177	271	76	691	182	0.0581753	0.00497147	0.0217976	0.00620887	0.0164602	1.99587
chr1	138834809	138853881	25066	4367	24712	1961	102933	6500	0.377776	0.0113442	0.183834	0.0148169	0.226773	6.59254
chr1	138856596	138856917	80	71	39	71	38	6	0.0714172	0.0109248	0.0171849	0.0317761	0.00495889	0.360457
chr1	138962927	138964536	397	513	167	237	178	102	0.0708816	0.0157871	0.0147173	0.0212139	0.00464569	1.22556
chr1	139379269	139379843	160	90	52	215	37	25	0.0799873	0.00775506	0.0128314	0.0538851	0.0027039	0.841067
chr1	139421473	139423471	662	563	229	631	212	182	0.095195	0.0139542	0.016254	0.0454898	0.00445635	1.76123
chr1	139454364	139455597	236	342	138	172	107	47	0.054975	0.0137316	0.0158673	0.0200868	0.00364355	0.736786
chr1	140245411	140246578	303	315	169	208	317	55	0.0745708	0.0133622	0.0205297	0.0256636	0.0114044	0.910916
chr1	14308307	14311645	975	590	747	243	1797	531	0.0839377	0.00875479	0.0317426	0.0104879	0.0226146	3.07636
chr1	143702063	143703661	344	544	183	283	177	128	0.0618413	0.0168562	0.0162383	0.0255056	0.00465137	1.54853
chr1	143738732	143740246	439	572	180	282	252	123	0.0832953	0.0187066	0.0168577	0.0268247	0.00698947	1.57055
chr1	143776371	143778330	529	755	278	381	339	182	0.0775833	0.0190854	0.0201246	0.0280135	0.00726775	1.79628
chr1	144002376	144006924	1536	827	1108	1054	3959	644	0.0970608	0.00900741	0.0345591	0.0333905	0.0365701	2.7386
chr1	14503140	14509249	2585	730	1690	875	4739	1087	0.121615	0.0059196	0.0392449	0.0206379	0.0325913	3.44149
chr1	146494579	146499561	1922	946	1432	409	7037	870	0.110874	0.00940612	0.0407746	0.0118285	0.0593408	3.37743
chr1	14753162	14757683	1827	902	1272	601	2863	711	0.116139	0.00988294	0.0399112	0.0191532	0.026604	3.04157
chr1	14918079	14918949	307	134	241	130	608	88	0.101319	0.00762249	0.0392588	0.0215091	0.029332	1.95444
chr1	150099029	150100496	417	448	284	248	810	190	0.0816542	0.0151204	0.0274492	0.0243458	0.0231854	2.50372
chr1	150392763	150393818	183	377	124	171	128	29	0.0498145	0.0176884	0.0166608	0.0233362	0.00509334	0.531242
chr1	150536251	150536546	70	28	25	107	28	15	0.067979	0.0046868	0.0119836	0.0520943	0.00397487	0.980298
chr1	150991936	150993805	432	524	280	306	773	286	0.0664065	0.0138835	0.0212449	0.0235818	0.0173698	2.95858
chr1	151176652	151178879	325	278	187	337	155	162	0.0419312	0.00618216	0.0119087	0.0217978	0.0029233	1.40656
chr1	151250440	151252389	315	176	165	273	129	230	0.0464349	0.00447186	0.0120057	0.0201756	0.00277979	2.28166
chr1	151258325	151259153	129	88	61	131	79	124	0.0447305	0.00525943	0.0104403	0.0227727	0.00400432	2.89352
chr1	151343137	151346891	2324	1285	416	3106	443	580	0.177908	0.0169552	0.0157189	0.119204	0.00495736	2.98797
chr1	151428158	151429254	208	365	113	177	103	51	0.0545036	0.0164853	0.0146154	0.0232522	0.00394536	0.899336
chr1	151500105	151501494	397	648	157	178	222	74	0.0821002	0.0230978	0.0160259	0.0184545	0.00671111	1.02985
chr1	151569173	151572797	1618	1056	795	1245	1006	740	0.128304	0.0144333	0.031117	0.0494948	0.0116613	3.94896
chr1	151754865	151756131	261	443	143	214	139	78	0.0592151	0.0173236	0.0160139	0.0243408	0.00460993	1.1909
chr1	151878869	151880906	533	384	182	627	220	282	0.0751782	0.0093355	0.0126708	0.0443365	0.00453602	2.67672
chr1	152087680	152092027	1194	1344	1082	374	4826	714	0.0789375	0.0153151	0.0353082	0.012396	0.0466395	3.17663
chr1	152386269	152386711	128	233	52	103	77	29	0.0830568	0.0260593	0.0166547	0.0335067	0.00730371	1.26635
chr1	152398469	152401887	1118	695	1084	254	7078	504	0.0939965	0.0100715	0.0449851	0.0107061	0.0869897	2.85161
chr1	152623956	152626314	1140	770	1032	382	5856	493	0.138914	0.0161724	0.0620712	0.0233364	0.104311	4.04276
chr1	152765082	152767435	677	1135	346	376	580	356	0.0826706	0.0238891	0.0208549	0.0230186	0.0103533	2.92551
chr1	15284770	15289382	1366	633	1215	373	6568	703	0.0851209	0.00679877	0.0373707	0.0116526	0.0598282	2.94802
chr1	152902862	152904755	510	810	305	371	236	164	0.0774032	0.0211892	0.0228485	0.0282288	0.00523586	1.67503
chr1	152943012	152943272	107	84	28	33	27	13	0.117845	0.0159459	0.0152214	0.018221	0.0043469	0.963522
chr1	152953739	152956699	1215	970	924	663	4132	661	0.117952	0.0162309	0.0442763	0.0322681	0.0586379	4.31839
chr1	153008960	153009427	85	90	48	105	45	43	0.0522086	0.00952812	0.0145524	0.0323326	0.00404039	1.77738
chr1	153076065	153076557	117	81	33	148	36	87	0.0682194	0.00814045	0.00949741	0.0432626	0.0030684	3.41374
chr1	153094294	153094683	74	108	39	46	40	39	0.0545426	0.0137205	0.0141886	0.0169977	0.00430975	1.93445
chr1	153095616	153096603	231	290	100	139	120	68	0.0672084	0.0145429	0.0143609	0.0202748	0.00510365	1.33141
chr1	153101217	153101655	109	88	45	59	52	55	0.0713725	0.00993181	0.0145441	0.019368	0.00497732	2.42358
chr1	153184763	153187193	911	776	567	476	674	539	0.107721	0.0158157	0.033093	0.0282176	0.0116501	4.28906
chr1	153332008	153333711	437	806	163	237	179	106	0.0737192	0.0234356	0.0135724	0.0200436	0.00441408	1.20336
chr1	153345627	153346577	312	168	90	364	96	98	0.0943068	0.00875264	0.0134277	0.0551593	0.00424177	1.99344
chr1	153424132	153426897	1580	949	332	1919	764	712	0.1642	0.016999	0.0170304	0.0999817	0.0116064	4.97951
chr1	153486739	153487613	163	324	117	156	133	28	0.0535486	0.0183463	0.0189721	0.025693	0.00638704	0.619026
chr1	153549003	153550015	188	332	145	166	203	145	0.0533479	0.0162382	0.0203094	0.0236155	0.0084206	2.76896
chr1	153560704	153561093	80	86	48	58	39	60	0.058965	0.0109256	0.0174628	0.0214319	0.004202	2.97608
chr1	153641503	153642334	198	223	95	207	145	103	0.0684086	0.0132798	0.0162009	0.0358546	0.0073232	2.39482
chr1	153652654	153653519	214	290	146	65	359	182	0.0710337	0.0165917	0.0239207	0.0108167	0.0174194	4.06548
chr1	153739609	153741341	525	663	168	369	683	349	0.0870822	0.0189551	0.0137546	0.030685	0.0165607	3.8957
chr1	153748694	153749858	298	487	143	124	115	123	0.0735291	0.0207116	0.017416	0.0153389	0.0041479	2.04239
chr1	153899461	153901277	548	1155	167	350	203	279	0.0866951	0.0314947	0.0130407	0.0277595	0.00469459	2.97035
chr1	154117444	154118373	199	184	60	174	185	65	0.061509	0.00980269	0.0091539	0.0269627	0.00835882	1.35204
chr1	154202732	154206805	2322	918	2347	575	8447	1007	0.163836	0.0111643	0.0817392	0.0203397	0.087124	4.78153
chr1	154723199	154729249	2159	1274	2143	717	8045	1223	0.102564	0.0104316	0.0502497	0.0170761	0.055867	3.90983
chr1	154785887	154786394	144	78	42	106	28	45	0.0814831	0.00760749	0.0117307	0.0300705	0.00231606	1.71359
chr1	154799137	154799933	216	105	72	319	125	88	0.0779048	0.00652742	0.0128178	0.0576807	0.00659034	2.13591
chr1	154882888	154885676	853	482	914	239	308	488	0.0879163	0.00856266	0.0464982	0.0123494	0.00464043	3.38478
chr1	155081930	155087221	1810	1823	1034	787	3715	1258	0.0983167	0.0170678	0.0277229	0.0214315	0.0294982	4.59853
chr1	155095465	155100358	2615	1842	3200	953	15700	1439	0.153595	0.0186482	0.0927735	0.0280625	0.134801	5.68795
chr1	155158694	155159242	99	273	52	130	122	21	0.051836	0.0246377	0.0134391	0.0341247	0.00933779	0.739955
chr1	155224142	155224723	114	136	82	82	137	40	0.0563055	0.0115778	0.0199907	0.0203043	0.00989131	1.32952
chr1	155241430	155248320	3054	1981	3586	926	17328	1770	0.127396	0.0142434	0.0738357	0.0193654	0.105663	4.96878
chr1	155416709	155417296	153	333	68	97	75	27	0.0747968	0.0280593	0.0164085	0.0237735	0.0053597	0.88827
chr1	155558022	155558712	183	293	77	127	112	49	0.0761275	0.0210087	0.0158107	0.0264864	0.00681077	1.37176
chr1	155728450	155745857	26322	5245	28114	2041	124871	7186	0.434649	0.0149282	0.229146	0.0168963	0.301418	7.9854
chr1	155812290	155813528	425	705	253	236	961	155	0.0986021	0.0281921	0.0289726	0.0274498	0.0325918	2.42002
chr1	155972607	155974197	334	629	160	332	175	106	0.0603455	0.019588	0.0142688	0.0300722	0.00462194	1.28883
chr1	156035383	156036607	365	454	130	294	123	30	0.0856496	0.0183624	0.0150572	0.0345867	0.00421915	0.473744
chr1	156040920	156041279	74	94	44	43	31	25	0.0590878	0.0129371	0.0173416	0.0172133	0.00361839	1.34337
chr1	156202640	156207498	2252	1090	2181	407	8793	1083	0.133226	0.0111145	0.0636864	0.0120711	0.0760408	4.31162
chr1	156301416	156304876	1637	1278	1240	713	5738	844	0.135961	0.0182953	0.0508345	0.0296883	0.0696651	4.71736
chr1	156309822	156311357	336	263	262	96	623	273	0.0628806	0.0084835	0.0242018	0.00900695	0.0170433	3.43819
chr1	156473061	156474294	217	322	83	166	156	109	0.0505491	0.0129286	0.00954335	0.0193861	0.00531209	1.70872
chr1	156558103	156559195	503	515	116	557	133	68	0.132287	0.0233452	0.0150583	0.07344	0.00511314	1.2035
chr1	156660589	156661152	137	104	39	125	53	45	0.0698249	0.00913618	0.00981123	0.0319395	0.00394869	1.54345
chr1	156672778	156674998	714	993	270	380	506	342	0.0924099	0.0221519	0.0172486	0.0246566	0.00957323	2.97876
chr1	156718065	156720843	772	1261	412	330	913	383	0.0798542	0.0224821	0.0210352	0.0171129	0.0138051	2.66605
chr1	156938621	156940739	595	876	283	348	385	171	0.0807151	0.0204825	0.0189493	0.0236672	0.0076346	1.56107
chr1	156982580	156983857	321	189	79	212	160	174	0.072201	0.00732726	0.0087707	0.0239058	0.00526072	2.63376
chr1	157076834	157077763	223	239	62	139	109	88	0.0689272	0.0127328	0.00945903	0.0215392	0.00492493	1.83045
chr1	157411615	157413150	445	785	228	299	186	125	0.0832794	0.0253215	0.0210611	0.0280529	0.00508836	1.57426
chr1	157440108	157440727	157	125	44	176	44	49	0.0727908	0.00998915	0.0100693	0.040909	0.00298207	1.52884
chr1	157731050	157731706	111	64	44	47	37	61	0.0485653	0.00482642	0.00950223	0.0103093	0.00236642	1.79607
chr1	15794123	15795103	157	123	69	146	54	119	0.0460044	0.00621222	0.00997972	0.0214477	0.00231303	2.34659
chr1	15805090	15806258	199	289	98	162	126	74	0.0489336	0.0122488	0.0118946	0.0199709	0.00452911	1.22455
chr1	158294999	158295768	157	79	48	168	45	101	0.0586108	0.00508331	0.00884481	0.0314425	0.00245572	2.5374
chr1	158354965	158357477	749	460	678	560	2665	405	0.0856758	0.00906934	0.0382803	0.0321139	0.0445616	3.11761
chr1	158362603	158363548	156	205	184	88	543	179	0.0474026	0.0107368	0.0275972	0.0134057	0.0241193	3.66033
chr1	15891587	15894052	453	492	396	214	1064	386	0.0528049	0.00988513	0.0227845	0.012506	0.0181303	3.02798
chr1	159231514	159233153	401	369	154	543	112	85	0.0702861	0.0111479	0.0133234	0.0477149	0.00286966	1.00261
chr1	160044178	160044981	165	160	105	168	169	60	0.0589925	0.00985994	0.0185298	0.0301128	0.00883257	1.44362
chr1	160145980	160146541	104	103	40	140	75	30	0.0531944	0.00908053	0.0100986	0.0358996	0.00560766	1.03263
chr1	160212186	160213224	197	345	87	202	103	51	0.0545029	0.0164518	0.0118807	0.0280178	0.0041656	0.94954
chr1	160690263	160690691	98	42	15	156	32	72	0.0656655	0.00485068	0.00496103	0.0524041	0.00313436	3.24664
chr1	160791588	160793450	652	949	363	450	872	197	0.100601	0.0252385	0.027646	0.0348095	0.019668	2.04556
chr1	160906081	160906800	146	293	95	110	84	31	0.0582893	0.0201626	0.018721	0.022017	0.00490234	0.83289
chr1	16092312	16093799	338	313	160	165	658	213	0.0652954	0.010422	0.0152565	0.0159801	0.0185814	2.76908
chr1	16103761	16107317	887	1244	545	523	1740	350	0.0716817	0.0173279	0.0217396	0.0211893	0.0205552	1.90346
chr1	161070208	161071078	214	263	92	131	95	49	0.070626	0.0149606	0.0149868	0.0216746	0.00458313	1.08827
chr1	161142558	161143267	199	185	83	191	66	59	0.0805682	0.0129099	0.0165866	0.038768	0.00390609	1.6075
chr1	161250070	161253035	1012	813	318	835	507	538	0.0980795	0.0135809	0.0152123	0.0405708	0.00718279	3.50889
chr1	161313990	161314503	198	81	63	293	95	37	0.110731	0.00780786	0.0173906	0.082149	0.00776635	1.39251
chr1	161443251	161444041	134	185	54	144	77	93	0.0486964	0.0115879	0.00968624	0.0262352	0.00409045	2.27439
chr1	161876430	161877901	250	451	112	344	135	70	0.0488204	0.0151803	0.0107956	0.0336782	0.00385374	0.919917
chr1	162475107	162478147	1241	836	1039	378	3542	420	0.117307	0.0136207	0.0484772	0.0179132	0.0489428	2.67172
chr1	162547126	162550290	1069	718	320	1727	530	551	0.0970896	0.0112399	0.0143455	0.0786351	0.00703653	3.36772
chr1	162570292	162572158	579	864	461	343	511	276	0.0891462	0.0229287	0.0350344	0.0264757	0.0115009	2.85972
chr1	162740177	162740705	104	203	72	125	64	29	0.0565127	0.019013	0.0193115	0.0340527	0.00508371	1.06048
chr1	163307083	163317524	9894	2100	9546	967	38055	2848	0.272369	0.00996428	0.129711	0.0133457	0.153139	5.27612
chr1	163779431	163780164	196	167	80	217	70	39	0.0767589	0.0112728	0.0154644	0.0426051	0.00400736	1.02784
chr1	163929744	163930774	219	374	109	250	115	103	0.0610596	0.0179731	0.0150005	0.0349445	0.00468701	1.93258
chr1	163994159	163995508	422	345	135	491	167	142	0.0898561	0.0126618	0.0141886	0.0524138	0.00519803	2.03476
chr1	164247843	164249963	529	803	266	368	265	297	0.0716942	0.0187579	0.0177942	0.0250037	0.00525003	2.70878
chr1	164275515	164275881	118	140	45	81	39	19	0.092424	0.0189005	0.0173974	0.0318066	0.00446534	1.00149
chr1	164377146	164377404	67	56	29	50	33	9	0.0743608	0.0107127	0.0158868	0.0278207	0.0053539	0.672204
chr1	164456357	164459490	922	1788	440	558	596	574	0.084567	0.0282669	0.0199201	0.0256586	0.00799105	3.543
chr1	16518680	16521753	570	608	448	224	1633	438	0.0533015	0.00979964	0.0206782	0.0105013	0.0223223	2.75631
chr1	165193951	165195145	365	507	148	376	164	135	0.0877998	0.0210209	0.0175724	0.0453438	0.00576677	2.18537
chr1	165236261	165237513	257	486	137	201	146	67	0.0589591	0.0192174	0.0155134	0.0231176	0.00489619	1.03439
chr1	165280918	165283755	1155	1198	680	552	4525	474	0.116987	0.0209149	0.0339965	0.0280301	0.0669981	3.23091
chr1	165459507	165461834	678	1443	305	443	255	190	0.0837173	0.030711	0.018589	0.0274232	0.00460271	1.57881
chr1	165633924	165635705	487	757	200	365	255	169	0.0785579	0.0210474	0.0159243	0.0295177	0.00601297	1.83458
chr1	165641584	165643137	427	601	152	427	193	103	0.0789852	0.0191617	0.0138781	0.0395981	0.0052187	1.28217
chr1	165705780	165710315	1407	920	1231	426	4622	1178	0.0891641	0.0100491	0.0385055	0.0135343	0.0428167	5.02378
chr1	165763070	165765248	627	808	286	536	1080	499	0.082714	0.0183723	0.0186229	0.0354491	0.0208268	4.42998
chr1	165840741	165843050	441	362	338	159	1126	330	0.0548776	0.00776438	0.0207607	0.00991934	0.0204825	2.76351
chr1	165843849	165846233	904	721	638	389	1888	449	0.108955	0.0149781	0.0379551	0.0235049	0.0332637	3.6418
chr1	166001770	166003594	601	811	180	541	192	41	0.094663	0.0220175	0.0139942	0.0427201	0.00442074	0.43459
chr1	166043054	166044100	250	170	103	235	172	138	0.0686376	0.00804475	0.0139582	0.0323459	0.006903	2.54971
chr1	166044875	166050326	1874	1141	1593	515	4078	1220	0.0988058	0.0103691	0.041457	0.0136129	0.0314302	4.32875
chr1	16617777	16619825	499	574	268	295	317	237	0.0700047	0.0138797	0.018558	0.0207481	0.0065009	2.23751
chr1	166237720	166240033	1592	352	218	2244	617	491	0.197765	0.00753685	0.0133669	0.139752	0.0112041	4.10466
chr1	166251948	166257699	2366	751	1928	619	7998	1220	0.11824	0.00646891	0.0475583	0.0155085	0.0584277	4.10298
chr1	166282730	166283136	98	122	47	40	58	34	0.069215	0.0148517	0.0163848	0.0141633	0.00598811	1.61601
chr1	166306856	166311453	2564	1134	2341	1019	8749	1410	0.160294	0.0122195	0.0722388	0.0319377	0.079955	5.9321
chr1	166377846	166381362	1530	1260	984	895	3241	643	0.125051	0.0177504	0.0396973	0.0366732	0.0387225	3.53669
chr1	166407679	166411278	2240	723	863	2733	3632	881	0.17886	0.00995053	0.0340131	0.109404	0.0423935	4.73404
chr1	16656670	16656997	92	137	33	41	32	6	0.0806274	0.0206946	0.0142751	0.0180139	0.00409952	0.353864
chr1	16664639	16666652	725	585	154	755	333	428	0.103478	0.0143915	0.0108492	0.0540238	0.0069477	4.11096
chr1	166999142	167003836	2517	1400	2008	807	8555	794	0.154105	0.0147742	0.0606829	0.0247706	0.0765669	3.27147
chr1	167283010	167285620	951	1220	321	464	464	413	0.104699	0.0231507	0.0174436	0.02561	0.00746737	3.05986
chr1	167289254	167290866	315	393	176	123	192	140	0.0561364	0.0120717	0.0154816	0.0109893	0.00500176	1.67901
chr1	167308165	167309041	253	245	98	236	111	26	0.0829258	0.0138413	0.0158549	0.0387802	0.00531838	0.573499
chr1	167339993	167340712	156	215	118	112	385	116	0.0622818	0.014795	0.0232535	0.0224173	0.022469	3.11662
chr1	167349888	167351238	418	486	144	279	246	173	0.0889385	0.0178234	0.0151233	0.0297609	0.00765132	2.47713
chr1	167392914	167394377	319	504	229	177	279	131	0.0626352	0.0170569	0.0221938	0.0174233	0.00800792	1.73097
chr1	167445597	167446570	252	175	72	230	120	89	0.0743721	0.00890204	0.0104885	0.0340304	0.00517701	1.76762
chr1	167448313	167449015	159	155	90	87	90	106	0.0650145	0.0109241	0.0181646	0.0178345	0.00537952	2.91682
chr1	167596685	167599941	797	626	713	317	1547	649	0.0703411	0.00952285	0.0310606	0.0140262	0.0199585	3.85466
chr1	167660019	167661898	603	484	509	289	1851	276	0.0921994	0.0127555	0.0384147	0.0221533	0.0413719	2.83994
chr1	167672257	167672851	138	106	108	91	229	101	0.0666701	0.00882672	0.025754	0.0220405	0.0161724	3.2837
chr1	167685798	167695970	12627	2455	12767	1151	57229	3217	0.356796	0.0119567	0.178065	0.0163051	0.236387	6.11731
chr1	167802097	167804179	649	610	614	238	1831	306	0.0895621	0.0145094	0.0418232	0.0164659	0.0369365	2.84178
chr1	167915470	167917266	369	231	141	464	259	226	0.0590265	0.00636904	0.0111329	0.0372107	0.00605631	2.43287
chr1	167929713	167930282	200	160	127	206	285	39	0.100861	0.0139077	0.0316131	0.0520823	0.02101	1.32357
chr1	169968624	169969628	274	244	84	317	122	103	0.0783706	0.0120291	0.0118591	0.045456	0.00510094	1.98258
chr1	170174469	170175381	214	507	83	168	142	53	0.067377	0.0275136	0.0128987	0.0265177	0.00653543	1.12296
chr1	170588054	170591451	1773	1080	1638	422	3630	591	0.149987	0.0157475	0.0683957	0.0178973	0.044889	3.36452
chr1	170643876	170644844	232	343	161	152	682	75	0.0688229	0.017538	0.0235744	0.0226057	0.0295745	1.49726
chr1	170694894	170695473	111	69	34	143	48	47	0.0550128	0.00589429	0.00831743	0.0355309	0.00347752	1.56758
chr1	170867462	170869219	572	493	259	508	283	155	0.0935289	0.0138944	0.0209035	0.0416431	0.00676432	1.70558
chr1	170884868	170885527	209	247	95	158	67	56	0.0910272	0.0185423	0.0204229	0.0344994	0.00426567	1.64136
chr1	170901368	170902494	203	210	108	194	164	96	0.0517775	0.00923221	0.0135968	0.0248071	0.00611472	1.64781
chr1	170906101	170909097	2667	1230	2345	835	5683	590	0.255803	0.0203343	0.111018	0.0401511	0.0796796	3.80824
chr1	17091545	17092439	220	65	135	147	187	157	0.0706591	0.00359833	0.0214017	0.0236697	0.0087796	3.3934
chr1	17094450	17100117	2084	769	1828	961	7402	961	0.105691	0.00672213	0.0457598	0.0244338	0.0548751	3.27984
chr1	171032337	171035050	846	940	300	603	978	420	0.0896044	0.0171604	0.0156837	0.0320188	0.0151421	2.99363
chr1	171069495	171069826	85	41	92	22	230	79	0.0735952	0.00611866	0.0393177	0.00954954	0.0291103	4.60307
chr1	171085760	171090331	1062	716	675	521	2556	536	0.0667709	0.0077592	0.0209477	0.0164221	0.0234915	2.26786
chr1	171101965	171103370	257	468	148	179	149	57	0.0525432	0.0164919	0.0149353	0.018347	0.00445305	0.784238
chr1	171111042	171114267	736	1117	355	395	384	362	0.0655816	0.0171553	0.0156136	0.0176454	0.00500176	2.17071
chr1	171195107	171196747	432	759	294	196	1077	240	0.0756735	0.0229163	0.0254201	0.0172126	0.027578	2.82918
chr1	17124717	17125118	96	16	15	67	30	66	0.0686458	0.00197199	0.00529424	0.0240185	0.00313582	3.17597
chr1	171247208	171248192	194	408	79	138	215	137	0.0566154	0.0205227	0.0113797	0.0201902	0.00917189	2.69056
chr1	171250770	171253029	457	645	201	298	243	304	0.0581268	0.0141404	0.012619	0.0190023	0.00451808	2.6021
chr1	171270197	171271861	396	755	191	169	166	226	0.0683675	0.0224669	0.0162764	0.0146275	0.00418938	2.62575
chr1	171280385	171281631	236	356	99	217	123	106	0.0544019	0.0141447	0.0112644	0.0250779	0.00414472	1.64436
chr1	171328836	171329816	207	323	105	107	111	23	0.0606555	0.0163134	0.0151865	0.0157186	0.00475456	0.453542
chr1	171379777	171380804	301	340	134	268	255	149	0.0841671	0.0163869	0.0184948	0.0375699	0.0104233	2.80383
chr1	171410825	171412247	273	482	144	282	153	63	0.0551476	0.0167823	0.0143581	0.0285589	0.00451797	0.856435
chr1	171437515	171437963	101	200	61	61	62	40	0.0646612	0.0220696	0.0192762	0.0195786	0.00580232	1.72335
chr1	171503104	171504401	531	606	138	436	249	75	0.117595	0.0231317	0.0150849	0.0484072	0.00806085	1.11775
chr1	172009606	172009939	82	81	21	61	38	88	0.0705726	0.0120157	0.00892095	0.0263197	0.00478072	5.09677
chr1	172026660	172028646	656	862	347	468	397	299	0.0949019	0.0214941	0.0247782	0.0339427	0.00839555	2.91093
chr1	172052882	172055193	742	622	505	308	1860	434	0.0922539	0.0133295	0.0309914	0.0191982	0.033805	3.63129
chr1	172206260	172206784	120	221	60	60	91	60	0.0657038	0.0208566	0.0162155	0.0164699	0.00728347	2.21081
chr1	172244034	172245366	331	225	263	204	656	157	0.0713784	0.00836301	0.0279939	0.0220545	0.020679	2.27839
chr1	172300491	172301552	263	219	61	207	181	140	0.0711869	0.0102172	0.00814973	0.0280895	0.00716161	2.55013
chr1	172309567	172313104	1113	1308	377	835	405	441	0.0904287	0.0183173	0.0151189	0.0340116	0.00481009	2.41123
chr1	172317337	172318548	219	329	94	186	136	290	0.051941	0.0134494	0.0110043	0.0221161	0.00471512	4.62865
chr1	172324824	172329716	1918	1146	1442	982	3992	953	0.112679	0.0116043	0.0418146	0.0289224	0.0342824	3.7677
chr1	172340230	172342732	824	825	376	554	1384	702	0.0946314	0.0163307	0.021314	0.0318968	0.0232344	5.42544
chr1	172350362	172350702	93	66	34	72	60	46	0.0783966	0.00958959	0.0141469	0.0304282	0.00739355	2.60953
chr1	172368972	172370423	423	425	136	436	269	293	0.0837418	0.0145022	0.0132896	0.0432731	0.0077847	3.90355
chr1	172376235	172377538	354	594	143	417	123	176	0.0780359	0.0225694	0.0155595	0.0460847	0.00396355	2.61092
chr1	172426538	172426950	134	69	26	134	32	76	0.093266	0.00827769	0.00893226	0.0467576	0.00325579	3.55977
chr1	172457566	172457827	60	47	22	54	24	23	0.0658292	0.00888806	0.0119141	0.0297023	0.00384916	1.69819
chr1	172481014	172482256	389	430	144	306	248	67	0.0899595	0.0171399	0.0164373	0.0354771	0.00838372	1.04271
chr1	172499865	172502190	585	1027	310	332	704	316	0.0722961	0.0218762	0.0189099	0.0205696	0.012718	2.62806
chr1	172520760	172521333	178	182	93	129	60	34	0.0891409	0.0157098	0.0229884	0.0323874	0.00439234	1.14584
chr1	172531981	172532798	204	274	120	99	132	134	0.0716879	0.0165962	0.0208145	0.0174413	0.00678074	3.16891
chr1	172549925	172550843	241	257	155	134	161	176	0.0753825	0.0138557	0.0239306	0.021013	0.00736151	3.70472
chr1	172560110	172564883	1880	1621	1522	1109	6823	1055	0.113199	0.0168233	0.0452346	0.033477	0.060055	4.27493
chr1	172632592	172633284	204	323	98	173	67	29	0.0846186	0.023093	0.0200646	0.0359758	0.00406254	0.809512
chr1	173364986	173369284	1230	871	1479	292	3651	1017	0.0822444	0.0100383	0.0488134	0.00978843	0.0356862	4.57627
chr1	174501619	174503967	924	1279	632	684	1675	337	0.113073	0.0269773	0.0381744	0.0419634	0.0299632	2.77527
chr1	174920924	174921825	185	212	111	132	200	130	0.0589568	0.011645	0.0174604	0.0210894	0.00931708	2.78802
chr1	175491412	175493824	930	888	744	602	2529	327	0.110788	0.0182333	0.0437475	0.0359532	0.0440401	2.62149
chr1	175624992	175626587	386	430	131	576	185	225	0.0695221	0.0133489	0.011646	0.0520101	0.00487074	2.72714
chr1	175691794	175692714	293	493	99	230	141	106	0.0914485	0.0265215	0.0152515	0.0359887	0.00643303	2.22641
chr1	175880563	175881278	199	232	60	264	81	63	0.079893	0.0160541	0.0118898	0.053136	0.00475366	1.7021
chr1	176272721	176277653	2414	1039	2502	755	7615	1137	0.140668	0.0104355	0.0719638	0.0220564	0.0648657	4.4587
chr1	176813370	176814672	298	541	129	222	164	45	0.0657417	0.0205714	0.014047	0.0245531	0.00528878	0.668077
chr1	176834654	176836039	369	233	256	244	483	236	0.07653	0.0083292	0.0262068	0.0253702	0.0146433	3.29388
chr1	177256543	177260602	2127	1333	845	1774	3559	756	0.150595	0.0162673	0.0295304	0.0629688	0.0368348	3.60209
chr1	17727324	17727859	100	64	46	124	95	19	0.0536295	0.00591596	0.0121767	0.0333392	0.00744758	0.685721
chr1	177321681	177324048	853	677	711	271	2144	337	0.103547	0.014165	0.0426016	0.0164925	0.0380452	2.753
chr1	177338590	177339257	152	176	85	97	213	51	0.0654088	0.0130541	0.0180543	0.0209263	0.0133986	1.4769
chr1	177441156	177444005	679	965	297	410	1054	329	0.0684847	0.0167762	0.014786	0.0207318	0.01554	2.23311
chr1	177460516	177461088	124	62	72	160	81	63	0.0622065	0.00536102	0.0178285	0.0402405	0.00594	2.12689
chr1	177795753	177796661	269	460	93	181	95	89	0.0850662	0.0250729	0.0145163	0.0286954	0.00439153	1.89402
chr1	177984237	177984763	130	135	86	135	78	164	0.070909	0.0126921	0.023154	0.0369165	0.00621928	6.01994
chr1	178275484	178277596	1132	815	486	1002	980	450	0.153998	0.0191103	0.0326343	0.0683386	0.0194887	4.11976
chr1	178318150	178319514	327	453	149	315	167	57	0.0688627	0.0164428	0.0154879	0.0332564	0.00514091	0.807794
chr1	178336014	178338243	617	890	226	448	331	124	0.0795333	0.019774	0.0143794	0.0289515	0.00623705	1.07566
chr1	178358327	178358667	65	70	40	67	48	66	0.0547933	0.0101708	0.0166435	0.0283151	0.00591484	3.74411
chr1	178368596	178369848	321	323	141	247	182	161	0.0736415	0.0127721	0.0159664	0.0284082	0.00610347	2.48561
chr1	178405819	178406805	254	468	115	189	156	45	0.0739751	0.023493	0.0165317	0.0275958	0.00664146	0.88197
chr1	178527193	178532686	9167	3434	9909	2026	34961	1251	0.479631	0.0309686	0.255905	0.0531433	0.267394	4.40481
chr1	178850468	178850975	105	72	65	40	78	72	0.0594148	0.0070223	0.0181546	0.0113473	0.00645189	2.74175
chr1	178916983	178918051	233	153	176	213	148	143	0.0626537	0.00709127	0.02336	0.0287144	0.00581755	2.58772
chr1	179517186	179518355	385	413	153	363	126	112	0.0945897	0.0174894	0.0185543	0.0447114	0.00452523	1.85179
chr1	179545944	179547251	267	553	141	200	145	79	0.0586776	0.0209473	0.015295	0.0220354	0.00465818	1.16836
chr1	179667538	179668921	455	645	235	244	496	143	0.0945027	0.0230905	0.0240918	0.0254069	0.0150592	1.99875
chr1	179802627	179804593	589	864	215	494	206	172	0.0860755	0.021763	0.0155086	0.0361927	0.00440067	1.69154
chr1	179917250	179919297	650	306	362	257	274	158	0.091233	0.0074029	0.0250794	0.0180843	0.00562182	1.4924
chr1	179958523	179961180	774	795	456	276	515	308	0.0837056	0.0148191	0.0243415	0.0149641	0.00814158	2.24158
chr1	180194900	180197177	1088	714	213	1350	385	444	0.137292	0.0155294	0.0132667	0.0854039	0.00710172	3.7704
chr1	180214795	180215148	102	77	32	109	46	31	0.0828258	0.010777	0.0128258	0.0443732	0.00546023	1.69401
chr1	180225988	180226555	122	141	53	86	55	39	0.0617419	0.0122993	0.0132393	0.0218197	0.00406884	1.32823
chr1	180255391	180256610	452	735	176	492	193	182	0.106499	0.0298496	0.0204687	0.058117	0.00664743	2.88583
chr1	180283778	180284432	141	209	58	66	89	112	0.0618795	0.0158094	0.0125639	0.0145211	0.00570959	3.30777
chr1	180328760	180335758	6252	2434	5825	1024	20672	1638	0.256774	0.0172304	0.118086	0.0210844	0.124109	4.52727
chr1	180365130	180366501	532	554	290	321	447	266	0.111462	0.0200063	0.0299904	0.033717	0.0136902	3.75047
chr1	180421740	180422002	66	48	27	80	23	20	0.0721368	0.00904265	0.0145662	0.0438361	0.00367476	1.47107
chr1	180481725	180484244	992	1134	719	303	1881	551	0.113157	0.0222958	0.0404824	0.0173277	0.031365	4.2297
chr1	18056033	18061586	3387	979	3310	496	14441	875	0.175298	0.00873348	0.0845591	0.0128699	0.109257	3.04762
chr1	180568713	180569824	481	574	132	433	146	157	0.124339	0.0255751	0.0168425	0.0561153	0.00551702	2.7312
chr1	180639769	180642029	510	933	157	300	216	297	0.0648393	0.0204452	0.00985229	0.0191213	0.0040143	2.54106
chr1	180694783	180698970	1694	1204	1299	485	6153	690	0.116272	0.0142439	0.0440089	0.0166891	0.0617357	3.18714
chr1	180725373	180726720	285	631	146	192	197	98	0.0607748	0.0231926	0.0153674	0.0205262	0.00614091	1.40635
chr1	180762615	180764138	321	490	199	186	717	243	0.0605465	0.0159302	0.018527	0.0175884	0.0197693	3.08447
chr1	180767710	180769090	454	585	174	334	427	106	0.0944998	0.0209881	0.017877	0.0348538	0.0129924	1.48481
chr1	180777431	180779307	562	779	250	354	576	209	0.0860678	0.0205629	0.0188979	0.0271792	0.0128948	2.15397
chr1	180793540	180794465	230	377	87	176	141	61	0.0713979	0.0201716	0.0133305	0.0273905	0.0063983	1.27432
chr1	180812316	180814755	615	1106	274	397	267	234	0.0724526	0.0224582	0.015933	0.0234476	0.00459809	1.85517
chr1	180828959	180831307	638	430	171	457	294	282	0.078074	0.00906976	0.0103288	0.028037	0.00525921	2.32233
chr1	180848363	180851127	643	1077	278	406	327	369	0.0668474	0.0192988	0.0142655	0.0211606	0.00496946	2.58161
chr1	180870465	180870776	97	48	26	86	17	30	0.0893688	0.00762249	0.0118238	0.039723	0.00228955	1.86005
chr1	180888309	180890785	719	681	231	498	308	226	0.0834395	0.0136217	0.013232	0.0289735	0.00522494	1.76499
chr1	180893217	180895460	677	520	216	558	671	467	0.0867231	0.0114813	0.0136574	0.0358351	0.0125648	4.0258
chr1	180903317	180905194	677	640	171	478	225	309	0.103624	0.0168848	0.0129193	0.0366801	0.00503435	3.18289
chr1	180924281	180925257	321	235	108	132	90	143	0.0944451	0.0119175	0.0156844	0.0194705	0.00387083	2.83139
chr1	180933542	180938154	1047	1155	387	516	1244	787	0.0652427	0.0124053	0.0119033	0.01612	0.0113317	3.30027
chr1	180940950	180945185	1417	1331	737	524	4676	765	0.0961574	0.015568	0.0246859	0.0178268	0.0463847	3.49353
chr1	181016242	181018330	403	519	222	354	303	195	0.0554543	0.0123095	0.0150783	0.024421	0.00609482	1.80574
chr1	181150907	181151330	106	198	40	66	75	17	0.0718636	0.0231371	0.0133854	0.0224324	0.00743279	0.775607
chr1	181210831	181213089	796	947	203	797	215	268	0.10129	0.0207704	0.0127502	0.050844	0.00399925	2.29497
chr1	181231952	181235118	764	618	301	699	306	375	0.0693448	0.00966831	0.0134852	0.0318073	0.00406003	2.29056
chr1	181256015	181258225	712	752	282	497	379	344	0.0925678	0.0168515	0.0180967	0.0323941	0.00720289	3.00974
chr1	181350399	181355319	4145	1595	3813	1191	10546	1386	0.242125	0.016059	0.109939	0.0348784	0.0900515	5.44839
chr1	181841288	181843247	651	976	221	478	303	350	0.0954759	0.024672	0.0159983	0.0351455	0.00649595	3.45438
chr1	181844343	181845664	224	320	117	249	147	172	0.0487063	0.011993	0.0125572	0.0271435	0.00467242	2.51684
chr1	181852603	181853700	213	235	71	113	102	100	0.055763	0.0106042	0.00917475	0.0148311	0.0039035	1.7618
chr1	181860249	181862673	512	351	148	451	235	335	0.0606914	0.00717143	0.0086594	0.0268017	0.00407204	2.67234
chr1	182018898	182021376	627	1001	263	489	312	224	0.0727042	0.0200064	0.0150528	0.0284269	0.00528852	1.74795
chr1	182028070	182029270	233	188	70	185	153	155	0.0557676	0.00775578	0.00826976	0.0221986	0.00535309	2.49659
chr1	182054815	182055817	212	204	90	189	90	135	0.060758	0.0100772	0.0127315	0.0271556	0.00377049	2.6037
chr1	182063701	182065625	383	262	144	324	209	325	0.0571922	0.00674343	0.0106138	0.0242556	0.00456217	3.26596
chr1	182111479	182113281	409	328	154	384	178	350	0.0652073	0.0090134	0.0121189	0.0306926	0.0041484	3.75518
chr1	182124769	182125259	98	222	74	86	48	29	0.0573738	0.0224017	0.021384	0.0252415	0.00410786	1.14255
chr1	182162969	182163314	89	93	58	66	52	33	0.0739405	0.0133173	0.0237843	0.0274894	0.00631515	1.845
chr1	182255890	182257236	214	130	119	68	105	140	0.0456683	0.00478174	0.0125348	0.0072751	0.0032755	2.01057
chr1	182282003	182283056	385	604	137	412	125	87	0.105	0.0283927	0.0184424	0.0563319	0.0049834	1.59675
chr1	182408161	182409995	557	862	268	373	326	246	0.0872545	0.0232746	0.0207222	0.0292935	0.00746514	2.59333
chr1	182489732	182490549	306	292	83	352	97	80	0.107532	0.0176864	0.0143967	0.0620136	0.00498282	1.89189
chr1	182515566	182520459	2162	1572	2161	688	6820	1072	0.126987	0.0159147	0.0626511	0.0202592	0.0585567	4.2373
chr1	182527210	182528779	414	459	231	182	425	332	0.0758	0.0144852	0.0208761	0.0167059	0.0113748	4.09069
chr1	182562765	182564519	577	239	152	546	206	340	0.0945078	0.00674732	0.0122887	0.0448346	0.00493227	3.74766
chr1	182746996	182749440	790	675	464	434	821	298	0.0928789	0.0136784	0.0269263	0.0255805	0.0141098	2.35774
chr1	182762393	182765788	1503	1386	844	997	4455	696	0.127221	0.0202212	0.0352625	0.0423083	0.0551235	3.96461
chr1	182954644	182955667	237	239	86	158	220	189	0.0665299	0.011564	0.0119162	0.0222359	0.00902774	3.57043
chr1	182959228	182960988	495	734	225	344	506	265	0.0808006	0.0206513	0.0181285	0.0281512	0.0120739	2.91102
chr1	182983112	182984303	328	236	105	157	324	219	0.0790982	0.00980948	0.0124983	0.0189811	0.0114216	3.55407
chr1	183221145	183221696	147	210	54	149	63	45	0.0765503	0.0188491	0.0138801	0.0388996	0.00479576	1.577
chr1	183296601	183298022	274	422	143	161	108	81	0.0553885	0.0147036	0.0142684	0.0163164	0.00319139	1.1019
chr1	183368742	183370189	342	693	151	231	274	150	0.0678932	0.0237124	0.0147961	0.0229901	0.0079513	2.00392
chr1	183388312	183389389	249	271	84	216	102	45	0.0663971	0.0124555	0.011056	0.0288757	0.00397592	0.807518
chr1	183438351	183439324	261	198	127	156	171	124	0.0770283	0.010072	0.0185005	0.0230815	0.00737723	2.46276
chr1	184032711	184035850	870	1103	617	486	3009	431	0.079645	0.0174043	0.0278801	0.0223051	0.040267	2.65525
chr1	184614879	184615249	90	45	30	132	33	28	0.0697328	0.00600965	0.0114732	0.0512741	0.00373763	1.45997
chr1	184714711	184737695	32324	6020	36210	2486	110750	9147	0.404249	0.0129766	0.223523	0.0155867	0.202468	7.69826
chr1	184793153	184793654	105	130	54	91	73	38	0.0601249	0.0128307	0.0152626	0.0261237	0.00611048	1.46433
chr1	184810429	184811295	370	279	245	194	698	138	0.122674	0.0159439	0.0400945	0.0322463	0.0338293	3.07906
chr1	184824384	184824825	120	71	24	135	27	65	0.0780419	0.00795878	0.00770419	0.0440159	0.00256683	2.84479
chr1	184845112	184846735	658	743	239	542	543	234	0.116469	0.022668	0.0208809	0.0480962	0.0140498	2.78733
chr1	184851164	184852646	520	308	116	431	280	179	0.100793	0.0102901	0.0110983	0.0418826	0.00793365	2.33491
chr1	184881218	184883810	1129	1097	897	434	2458	528	0.125158	0.0209611	0.0490826	0.0241204	0.0398323	3.93904
chr1	184997373	185001498	1384	663	1139	345	4049	667	0.0964219	0.0079615	0.0391681	0.01205	0.0412358	3.1272
chr1	185061854	185062464	105	31	41	120	38	38	0.0493989	0.0025138	0.00952096	0.0283034	0.00261336	1.2031
chr1	185098450	185099207	184	185	64	229	80	146	0.0697778	0.0120924	0.0119798	0.0435376	0.00443483	3.72599
chr1	185105088	185106468	315	232	81	307	117	130	0.065567	0.00832348	0.00832203	0.0320363	0.00355999	1.82099
chr1	185203493	185204425	286	281	107	186	101	53	0.0881157	0.0149223	0.016272	0.0287296	0.00454879	1.09889
chr1	185209800	185210344	154	132	44	172	57	52	0.0812256	0.0120002	0.011455	0.045481	0.00439476	1.84572
chr1	185328495	185329699	333	571	126	249	117	112	0.0794376	0.0234779	0.0148362	0.029779	0.00407995	1.798
chr1	185331978	185332858	232	194	98	170	77	72	0.0756974	0.0109103	0.015783	0.0278081	0.00367258	1.58094
chr1	185362794	185363552	144	234	87	111	91	29	0.0545368	0.0152751	0.0162636	0.0210756	0.00503797	0.73912
chr1	185454121	185456836	985	1306	941	664	4651	621	0.10425	0.0238245	0.0491584	0.0352319	0.071957	4.42304
chr1	186116743	186117447	212	163	45	224	97	73	0.0864401	0.0114554	0.00905652	0.0457885	0.00578148	2.00305
chr1	186702393	186707294	3915	1524	3629	612	13658	900	0.229576	0.0154036	0.105039	0.0179919	0.117077	3.55163
chr1	186833009	186834858	770	547	475	604	1756	197	0.119643	0.0146496	0.0364301	0.0470504	0.039885	2.05993
chr1	186966232	186969727	2091	446	252	2530	550	945	0.17193	0.00632083	0.0102274	0.104291	0.0066107	5.229
chr1	187215368	187215949	115	141	49	119	64	49	0.0567994	0.0120035	0.0119457	0.029466	0.00462076	1.62866
chr1	187603281	187612244	8591	2163	8241	918	26016	2415	0.275493	0.0119554	0.130442	0.0147584	0.121954	5.21163
chr1	187651291	187652802	473	233	232	349	817	179	0.0899245	0.0076351	0.0217708	0.0332638	0.0227053	2.29013
chr1	187996956	187998569	542	280	290	582	612	214	0.0965305	0.00859538	0.0254937	0.0519658	0.0159332	2.56489
chr1	189013229	189014493	332	334	116	329	282	223	0.0754425	0.0130818	0.0130108	0.0374803	0.00936731	3.41015
chr1	189080913	189081440	182	85	35	208	61	73	0.0990846	0.00797619	0.00940529	0.0567711	0.00485459	2.67453
chr1	189340898	189345405	2550	908	2653	561	9980	803	0.162602	0.00997958	0.0835009	0.017934	0.0930257	3.4458
chr1	189687649	189688392	202	211	91	138	86	43	0.0780454	0.0140514	0.0173543	0.0267303	0.00485715	1.11803
chr1	189726376	189730835	2100	1756	1955	539	3001	1010	0.135348	0.0195074	0.0621942	0.0174161	0.028274	4.38072
chr1	189761637	189762117	114	55	28	23	31	35	0.0681285	0.00566537	0.00825945	0.00689097	0.00270815	1.40761
chr1	189884259	189885464	279	140	75	245	122	153	0.0665006	0.00575163	0.00882373	0.0292763	0.00425078	2.45416
chr1	189920579	189924962	1704	1712	829	1126	1539	907	0.111729	0.0193483	0.0268301	0.037014	0.0147511	4.00217
chr1	190165617	190177568	17527	3763	18180	1299	83089	3858	0.421537	0.0155993	0.21582	0.0156627	0.292119	6.24425
chr1	190447404	190448779	297	263	74	158	112	221	0.062045	0.00946995	0.00763047	0.0165477	0.00342024	3.10694
chr1	190911472	190912218	199	231	82	160	90	54	0.0765775	0.0153215	0.0155751	0.0308672	0.00506265	1.3984
chr1	190927943	190929161	310	363	104	301	125	87	0.0731016	0.0147541	0.0121051	0.0355845	0.00430886	1.38062
chr1	190976543	190979779	2071	1289	1246	1805	5380	820	0.18391	0.0197297	0.0546152	0.0803586	0.0698387	4.90038
chr1	19099988	19112716	4896	1097	6023	494	22296	2992	0.110565	0.00426995	0.0671362	0.00559282	0.0736019	4.54701
chr1	191024978	191026985	756	1000	258	587	500	275	0.108225	0.0246744	0.0182303	0.0421281	0.0104632	2.64928
chr1	191063039	191063391	81	129	29	76	39	15	0.0659598	0.0181061	0.0116563	0.0310268	0.00464244	0.822006
chr1	191097077	191100355	1060	1048	691	473	3102	649	0.0929251	0.0158354	0.0299002	0.0207882	0.0397518	3.82879
chr1	191125644	191126139	144	194	96	60	211	55	0.0834545	0.019379	0.0274617	0.0174328	0.0178755	2.14506
chr1	191180857	191187059	5523	3315	6358	1453	18440	1459	0.255942	0.0264784	0.145431	0.0337568	0.124915	4.55001
chr1	191223757	191225242	515	491	196	552	221	244	0.0996224	0.0163709	0.0187144	0.0535326	0.00624928	3.17636
chr1	191317451	191318221	190	408	111	131	467	88	0.0708383	0.026219	0.0204271	0.0244858	0.0254518	2.20794
chr1	191325408	191327201	817	939	338	859	761	373	0.130909	0.025933	0.0267321	0.0690031	0.0178246	4.02203
chr1	191394927	191398032	783	1260	379	572	323	374	0.0724651	0.0200992	0.0173131	0.0265395	0.00436976	2.32932
chr1	191418978	191419724	149	125	62	134	77	132	0.0573369	0.00829086	0.0117763	0.0258513	0.00433138	3.41831
chr1	191420347	191421058	147	130	68	99	64	150	0.059348	0.00904636	0.0135509	0.0200379	0.00377708	4.0754
chr1	191432283	191432554	55	73	42	52	26	35	0.0581249	0.0132973	0.0219088	0.0275507	0.00401662	2.48919
chr1	191574747	191576376	435	558	170	449	174	70	0.0767133	0.0169612	0.0147979	0.0396969	0.00448557	0.830747
chr1	191717013	191720576	1515	1765	1176	547	4019	680	0.122192	0.0245368	0.0468174	0.0221181	0.0473845	3.69088
chr1	191821049	191822172	408	403	141	415	97	42	0.104343	0.0177643	0.0177988	0.0532083	0.00362628	0.722839
chr1	191906105	191909572	1075	1179	381	1304	586	530	0.0891042	0.016844	0.0155878	0.0541872	0.00710027	2.95635
chr1	191945366	191946776	321	250	121	306	136	241	0.0653953	0.00877856	0.0121674	0.031253	0.00405012	3.30407
chr1	191947511	191948355	206	149	56	203	92	131	0.0700776	0.00873655	0.00940306	0.0346208	0.00457496	2.99898
chr1	191985134	191985738	142	188	80	107	263	64	0.0674686	0.0153962	0.0187617	0.0254874	0.0182666	2.04637
chr1	19205650	19221691	12667	1686	12398	764	54229	4570	0.226978	0.00520726	0.109656	0.0068633	0.142046	5.51082
chr1	192090337	192092983	797	815	774	412	2637	602	0.0865512	0.0152551	0.0414882	0.0224306	0.0418613	4.39948
chr1	192136252	192138888	1280	1670	673	741	1215	206	0.13953	0.0313774	0.0362112	0.0404954	0.0193608	1.51118
chr1	192190166	192192256	871	891	727	345	1596	319	0.119738	0.0211122	0.0493308	0.0237773	0.0320727	2.95118
chr1	19230341	19244663	10630	1832	10991	705	42716	4370	0.213338	0.00633726	0.108878	0.00709338	0.125318	5.90209
chr1	192769622	192772194	1059	746	852	469	3255	537	0.118311	0.0143651	0.0469827	0.0262682	0.0531579	4.03732
chr1	192832570	192837327	3877	2558	2281	2219	7109	1695	0.234229	0.0266371	0.0680204	0.0672095	0.0627828	6.89134
chr1	192853066	192858557	3036	1642	2591	776	12641	1219	0.158906	0.0148133	0.0669383	0.0203624	0.096718	4.2937
chr1	193034879	193036216	368	511	207	244	192	115	0.0790607	0.0189224	0.0219509	0.0262804	0.00602978	1.66265
chr1	193129660	193130300	158	207	72	147	112	43	0.0708546	0.0160001	0.0159372	0.0330489	0.00734203	1.29768
chr1	193152665	193153882	345	453	205	256	574	119	0.0814218	0.0184273	0.0238806	0.0302894	0.0198025	1.88998
chr1	193173333	193174076	229	254	93	192	78	46	0.0884772	0.016915	0.0177357	0.03719	0.00440533	1.19603
chr1	193272463	193272980	119	193	63	66	110	50	0.0660368	0.0184603	0.0172563	0.0183617	0.00892317	1.86723
chr1	194618879	194621861	1505	1235	1355	607	5739	538	0.145028	0.0205128	0.0644502	0.0293247	0.0808424	3.48889
chr1	194938365	194939762	300	372	273	183	781	195	0.0616855	0.013184	0.0277073	0.0188643	0.0234747	2.69827
chr1	194976240	194977134	309	571	144	312	355	85	0.099244	0.0316099	0.0228285	0.0502377	0.0166672	1.83719
chr1	195092131	195092896	228	144	56	303	116	99	0.0855608	0.00931417	0.0103728	0.0570048	0.00636335	2.50014
chr1	195130858	195131604	148	176	56	225	79	34	0.0569521	0.0116735	0.0106367	0.043407	0.00444389	0.880475
chr1	195212657	195213374	114	131	127	147	255	49	0.0456404	0.00903977	0.0250967	0.0295047	0.0149235	1.32017
chr1	195241581	195241887	177	194	84	72	208	176	0.165731	0.0313093	0.0388221	0.0337981	0.0284696	11.09
chr1	20819644	20820637	243	142	83	260	87	59	0.070273	0.00707803	0.0118476	0.0376951	0.00367781	1.14822
chr1	20890444	20891785	261	394	150	113	349	163	0.0559058	0.0145464	0.015859	0.0121346	0.0109277	2.3496
chr1	21078537	21080412	374	594	149	224	231	178	0.057307	0.0156879	0.0112692	0.0172073	0.00517411	1.83546
chr1	21255898	21256990	161	145	80	192	133	93	0.0423423	0.00657292	0.010385	0.0253151	0.00511314	1.64597
chr1	21959228	21964866	3560	979	2947	827	14036	890	0.181475	0.00860183	0.0741508	0.021135	0.104592	3.05314
chr1	22531748	22536760	1455	861	1083	624	6100	722	0.0834323	0.00850973	0.0306527	0.0179384	0.0511315	2.78611
chr1	22804034	22807750	1032	472	792	334	2916	778	0.0798097	0.00629158	0.0302323	0.0129495	0.0329649	4.04898
chr1	23255047	23257632	604	714	215	592	739	278	0.0671394	0.0136798	0.0117964	0.0329907	0.012008	2.07958
chr1	23381921	23383144	302	428	162	167	1326	188	0.0709242	0.017325	0.018779	0.0196622	0.0455217	2.97122
chr1	23758291	23763977	2896	1509	2215	571	13764	884	0.146381	0.0131467	0.0552623	0.0144694	0.101699	3.00696
chr1	23921674	23923686	975	505	193	1254	535	575	0.139229	0.0124296	0.0136035	0.0897742	0.0111678	5.52564
chr1	24005218	24005861	138	193	72	89	110	53	0.0615973	0.0148485	0.015863	0.019916	0.00717733	1.59202
chr1	24098052	24101618	1164	843	732	662	1949	478	0.0938034	0.0117094	0.029117	0.0267456	0.0229596	2.59229
chr1	24583636	24590655	3659	815	3381	576	11879	1384	0.149828	0.00575216	0.0683355	0.0118245	0.0711048	3.8138
chr1	24677526	24678998	288	318	124	234	179	110	0.0562029	0.0106963	0.0119442	0.0228934	0.0051063	1.4446
chr1	25827683	25831308	1172	544	834	248	3657	357	0.0929113	0.0074333	0.0326345	0.00985648	0.0423793	1.90458
chr1	30804060	30805324	333	155	87	204	99	199	0.0756698	0.00607088	0.00975813	0.0232401	0.00328852	3.04313
chr1	30872923	30874329	305	484	98	270	159	51	0.0623124	0.0170436	0.00988257	0.0276546	0.00474853	0.701188
chr1	30948799	30950817	535	576	153	565	202	160	0.0761704	0.014135	0.0107521	0.0403283	0.00420408	1.533
chr1	32171555	32174109	634	543	406	473	1560	397	0.0713292	0.0105298	0.0225462	0.0266789	0.0256561	3.00579
chr1	33669391	33670856	485	588	158	433	174	134	0.0950991	0.0198726	0.0152919	0.0425649	0.00498737	1.76819
chr1	33719290	33720773	408	537	133	398	182	144	0.0790306	0.0179288	0.0127162	0.0386498	0.0051534	1.8771
chr1	33756079	33758389	892	706	470	489	731	414	0.110952	0.0151361	0.028856	0.0304935	0.0132915	3.46544
chr1	33813912	33815641	826	509	165	881	284	291	0.137247	0.0145775	0.0135324	0.0733884	0.00689809	3.25391
chr1	33905018	33910018	1481	1443	688	891	1910	915	0.0851269	0.0142962	0.0195195	0.0256755	0.0160484	3.53934
chr1	33946539	33947154	184	61	53	249	71	59	0.085863	0.00490636	0.0122077	0.0582528	0.00484322	1.85281
chr1	34005919	34007412	260	475	126	132	167	175	0.0500255	0.0157526	0.0119662	0.0127327	0.00469702	2.26593
chr1	34011201	34012022	156	374	81	80	86	43	0.0545534	0.0225429	0.0139814	0.0140254	0.00439626	1.01194
chr1	34177955	34178923	163	240	65	120	91	127	0.048354	0.0122715	0.0095176	0.0178466	0.00394615	2.53535
chr1	34431981	34435444	959	928	382	473	1138	261	0.079581	0.0132733	0.0156467	0.019678	0.0138045	1.45754
chr1	34457950	34462429	1130	1300	797	645	6391	805	0.0725052	0.0143772	0.0252417	0.0207482	0.0599442	3.47597
chr1	34462817	34463550	180	91	42	139	82	63	0.0704929	0.00614265	0.00811879	0.0272908	0.00469434	1.66036
chr1	34471598	34473743	536	471	219	447	1772	293	0.0717966	0.0108743	0.0144795	0.0300176	0.0346969	2.64117
chr1	34485602	34486084	91	170	44	66	79	29	0.054158	0.0174386	0.0129254	0.0196922	0.00687284	1.16147
chr1	34536352	34537740	397	490	169	198	331	157	0.0821594	0.0174785	0.0172632	0.0205429	0.0100134	2.18653
chr1	34578552	34580294	453	762	280	207	1194	277	0.0747084	0.0216605	0.0227929	0.0171148	0.0287848	3.07426
chr1	34635249	34636241	168	130	121	97	198	71	0.0486327	0.00648641	0.0172892	0.0140773	0.00837862	1.38314
chr1	34676486	34680313	1299	1010	1059	592	3173	766	0.0975452	0.0130725	0.039252	0.0222868	0.0348301	3.87093
chr1	34748017	34754015	3244	1163	3228	564	13949	1078	0.155443	0.00960531	0.0763471	0.0135487	0.0977059	3.47615
chr1	34801704	34802672	237	398	94	188	178	131	0.0703062	0.0203502	0.0137639	0.0279597	0.00771885	2.61521
chr1	34842586	34843516	224	257	105	194	78	58	0.0691619	0.0136771	0.0160021	0.0300296	0.00352048	1.20514
chr1	34849291	34850196	233	256	79	222	118	99	0.0739259	0.0139998	0.0123719	0.035312	0.00547281	2.11381
chr1	34929192	34930884	745	146	122	938	192	155	0.126493	0.00427274	0.0102245	0.0798443	0.00476541	1.77106
chr1	35824221	35825276	293	126	55	274	115	142	0.0797577	0.00591176	0.00738987	0.0373925	0.00457605	2.60126
chr1	35944449	35944699	61	53	14	20	26	19	0.0698594	0.0104619	0.00791393	0.011483	0.00435267	1.46433
chr1	36013631	36014514	221	410	82	153	114	68	0.0718636	0.0229796	0.0131613	0.0249423	0.00541887	1.48804
chr1	36030104	36031238	323	154	87	332	112	146	0.0818042	0.00672257	0.0108758	0.0421541	0.00414647	2.48837
chr1	36059991	36063498	551	535	203	542	384	624	0.0451503	0.00755622	0.00821059	0.0222658	0.00459968	3.44099
chr1	36064662	36069749	1014	1360	433	610	567	801	0.0572875	0.0132435	0.0120748	0.0172775	0.00468266	3.0454
chr1	36250870	36251710	141	181	60	71	106	179	0.0481939	0.0106633	0.0101226	0.0121663	0.00529622	4.11733
chr1	36254750	36256646	408	401	223	243	279	237	0.0618246	0.0104734	0.0166792	0.0184602	0.00618007	2.41679
chr1	36267441	36272389	1636	1049	984	891	3223	1026	0.0950243	0.0105019	0.0282108	0.0259453	0.0273652	4.01041
chr1	36272797	36273757	180	179	76	82	151	137	0.0538416	0.00922869	0.0112209	0.0122967	0.00660252	2.75776
chr1	36302308	36303644	217	399	111	157	363	209	0.0466549	0.014786	0.0117796	0.0169226	0.0114086	3.02394
chr1	36307709	36309264	692	1195	352	201	765	504	0.12784	0.0380512	0.0320975	0.0186159	0.0206589	6.26584
chr1	36368261	36369739	436	608	166	381	344	143	0.0847397	0.0203679	0.0159249	0.037124	0.00977342	1.87037
chr1	36444531	36445254	145	185	102	118	65	64	0.0575703	0.0126603	0.0199894	0.0234877	0.00377252	1.71002
chr1	36470102	36473121	667	1026	290	343	696	472	0.0634874	0.0168326	0.0136248	0.0163676	0.00968409	3.02339
chr1	36511461	36513455	364	730	132	249	163	186	0.0524478	0.0181297	0.00938791	0.0179868	0.00343322	1.80355
chr1	36546191	36547620	323	565	168	354	172	163	0.0649285	0.0195759	0.0166691	0.0356751	0.00505416	2.20501
chr1	36555293	36560875	2689	2606	2079	715	4693	1245	0.13845	0.0231269	0.0528354	0.0184559	0.0353215	4.3138
chr1	36579350	36581528	536	411	179	223	231	355	0.0707093	0.00934534	0.0116556	0.0147484	0.00445462	3.15159
chr1	36681927	36684550	1562	706	299	1481	346	506	0.171114	0.0133306	0.0161676	0.0813372	0.00554075	3.73031
chr1	36690453	36692944	1089	544	156	1261	224	438	0.125617	0.0108159	0.00888208	0.0729231	0.00377708	3.40004
chr1	3670477	3673564	932	682	659	390	2300	324	0.0867576	0.0109425	0.0302793	0.0182006	0.0312973	2.02967
chr1	36709305	36710071	183	242	69	116	87	60	0.0685843	0.0156326	0.0127641	0.0217952	0.00476629	1.51326
chr1	36761226	36762044	173	93	53	158	51	131	0.0607199	0.00562613	0.00918185	0.0278017	0.00261663	3.09418
chr1	36769592	36772323	942	780	233	850	372	524	0.0991149	0.0141457	0.0121008	0.044837	0.00572161	3.7103
chr1	36778932	36779449	153	109	48	102	45	60	0.0849044	0.0104257	0.0131477	0.0283771	0.00365039	2.24068
chr1	36784813	36785905	255	393	91	176	163	116	0.0670639	0.0178149	0.011813	0.0232055	0.00626648	2.05304
chr1	36938630	36940291	356	710	172	285	146	107	0.0615726	0.0211659	0.0146837	0.0247122	0.00369129	1.24541
chr1	36982644	36988925	1407	1165	491	1280	683	637	0.0643821	0.00918837	0.0110897	0.0293636	0.00456856	1.96155
chr1	37075108	37078844	859	415	232	1137	347	539	0.0660753	0.00550219	0.00880852	0.0438465	0.00390178	2.79013
chr1	37088336	37089485	200	96	55	258	128	203	0.049992	0.00413603	0.00678583	0.032331	0.00467701	3.41473
chr1	37100296	37102309	873	247	174	996	185	367	0.124602	0.00607642	0.0122582	0.0712685	0.00385983	3.52505
chr1	37299859	37300867	281	566	150	171	270	118	0.0800542	0.027793	0.021093	0.0244232	0.0112442	2.2623
chr1	37429501	37430656	275	362	86	265	128	71	0.0683823	0.0155153	0.0105555	0.0330359	0.00465274	1.18812
chr1	37539407	37542543	725	916	436	277	1065	486	0.0664343	0.0144674	0.0197201	0.0127252	0.0142656	2.99696
chr1	37623965	37624639	222	88	47	168	42	89	0.0945405	0.00645936	0.00987944	0.0358677	0.00261458	2.55061
chr1	37717126	37722317	2050	1010	1450	733	4915	815	0.113498	0.00963823	0.0396252	0.0203454	0.0397782	3.03656
chr1	37864508	37865850	291	505	187	192	138	54	0.0622853	0.0186306	0.0197562	0.0206026	0.00431777	0.777815
chr1	37872216	37872690	108	140	43	110	45	31	0.065358	0.0146031	0.0128444	0.0333731	0.00398085	1.26249
chr1	37890191	37890545	71	145	41	57	29	9	0.0574909	0.0202372	0.0163868	0.023139	0.00343262	0.490425
chr1	37922817	37924290	304	155	220	144	245	112	0.059285	0.00521008	0.0211769	0.0140787	0.00698433	1.46987
chr1	37996513	37998970	620	839	216	598	226	92	0.0725068	0.0169118	0.0124684	0.0350604	0.00386352	0.724043
chr1	38128041	38131381	1150	1071	297	929	1289	377	0.0989441	0.0158827	0.012613	0.0400716	0.0162119	2.18285
chr1	38209502	38210796	236	215	214	111	627	118	0.0523855	0.00822582	0.0234467	0.0123524	0.0203448	1.76267
chr1	38620435	38621977	369	257	143	398	168	217	0.0687431	0.00825235	0.0131495	0.0371719	0.00457509	2.72052
chr1	38623345	38630233	3182	1511	2401	724	13290	1242	0.132774	0.0108672	0.0494509	0.0151454	0.0810635	3.48758
chr1	38834708	38839254	2363	1551	1774	971	3819	846	0.149385	0.0169004	0.0553563	0.0307746	0.0352924	3.59918
chr1	38896755	38898584	572	781	204	345	658	256	0.0898491	0.0211451	0.0158167	0.0271685	0.0151088	2.70612
chr1	39177561	39179173	272	159	125	163	223	136	0.0484734	0.00488397	0.0109955	0.014563	0.00580934	1.63103
chr1	39189856	39197412	6772	1788	6751	887	27821	1658	0.257594	0.0117227	0.126753	0.016915	0.154696	4.24418
chr1	39340536	39340965	123	46	24	185	63	73	0.0822253	0.00530029	0.00791919	0.0620013	0.00615642	3.28407
chr1	39345118	39345776	152	92	49	129	83	57	0.066302	0.00691692	0.0105499	0.0282099	0.00529236	1.6732
chr1	39362077	39362630	124	197	48	63	78	44	0.0643399	0.0176184	0.0122933	0.0163881	0.00591618	1.53639
chr1	39477119	39479223	768	1101	460	400	776	408	0.104876	0.0259147	0.0310059	0.0273846	0.0154905	3.74944
chr1	39534224	39536158	390	508	244	200	271	177	0.0579365	0.0130075	0.0178915	0.0148952	0.00588498	1.7695
chr1	39575968	39578225	621	805	228	485	323	281	0.0790563	0.0176637	0.0143268	0.0309539	0.00601084	2.40736
chr1	39597925	39598349	110	30	27	95	33	47	0.0743999	0.00349738	0.0090139	0.0322131	0.00326273	2.13928
chr1	39648717	39653036	1149	818	1013	501	3340	713	0.0764548	0.00938167	0.0332708	0.0167129	0.0324877	3.19275
chr1	39720246	39721672	386	374	129	347	495	149	0.0777557	0.0129855	0.0128264	0.0350432	0.014576	2.01986
chr1	39728141	39728659	94	66	45	104	47	72	0.052063	0.00630067	0.0123022	0.0288778	0.00380528	2.68364
chr1	39761167	39762604	329	329	154	249	297	197	0.0657667	0.0113357	0.015195	0.0249539	0.00867869	2.65012
chr1	39839259	39840186	261	94	51	274	53	109	0.0808465	0.00501869	0.00779759	0.0425501	0.00239985	2.27215
chr1	39884388	39885280	238	117	106	313	84	133	0.0766116	0.0064915	0.016842	0.0505116	0.00395261	2.8811
chr1	39899433	39903426	1891	1515	1270	452	3523	634	0.136098	0.0187938	0.0451163	0.016309	0.0370647	3.07072
chr1	39934426	39936826	724	307	667	104	1613	336	0.0866793	0.00633515	0.0394159	0.00624222	0.0282292	2.70711
chr1	40085424	40086173	146	96	66	142	51	58	0.0559578	0.00634191	0.0124859	0.0272851	0.00285736	1.49598
chr1	40265977	40266946	178	238	77	124	234	143	0.0527493	0.0121567	0.0112631	0.0184225	0.0101368	2.85183
chr1	40324142	40327873	1625	608	1163	616	3186	723	0.125164	0.00807184	0.0442157	0.0237868	0.0358724	3.74762
chr1	40677404	40685279	5145	1459	4267	801	19043	2225	0.18778	0.00917825	0.0768697	0.0146563	0.101598	5.46491
chr1	40790079	40790956	138	176	64	156	177	67	0.0451807	0.00993181	0.0103425	0.0256052	0.00847101	1.47618
chr1	42491028	42492359	349	272	251	168	1015	119	0.0753165	0.0101175	0.0267367	0.0181762	0.0320198	1.72823
chr1	42682103	42716120	29068	5877	27129	2873	128988	9328	0.245626	0.00855968	0.113152	0.012171	0.15933	5.30443
chr1	42850675	42851556	220	131	105	242	73	82	0.0717006	0.0073589	0.0168911	0.0395407	0.00347785	1.79847
chr1	42951407	42955493	1067	811	975	382	4956	687	0.0750462	0.00983165	0.0338484	0.0134697	0.0509546	3.2517
chr1	43090798	43093631	491	510	289	232	969	416	0.0498024	0.00891622	0.0144689	0.0117974	0.0143675	2.83957
chr1	43098342	43098951	111	203	66	96	62	16	0.0523073	0.0164883	0.0153515	0.0226798	0.00427089	0.507398
chr1	43162210	43165731	878	584	851	368	2324	719	0.0716595	0.0082155	0.034283	0.0150576	0.027727	3.9491
chr1	43444614	43447106	656	902	200	401	793	256	0.0756398	0.0179265	0.0113827	0.0231803	0.0133662	1.98644
chr1	43826925	43829006	567	677	245	495	271	237	0.0782837	0.0161108	0.0166964	0.0342628	0.00546947	2.20205
chr1	43898258	43900041	451	302	110	493	213	191	0.0726692	0.00838731	0.00874855	0.0398245	0.00501697	2.07108
chr1	43933148	43934614	450	440	124	471	125	93	0.0881762	0.0148605	0.011993	0.0462688	0.00358044	1.22634
chr1	44101762	44102824	391	447	89	305	145	74	0.105733	0.0208346	0.0118794	0.0413489	0.0057318	1.34666
chr1	44118145	44119671	327	442	105	235	122	58	0.061557	0.0143415	0.00975637	0.0221782	0.0033572	0.734763
chr1	44146865	44148883	553	457	137	547	209	220	0.0787331	0.0112148	0.00962769	0.0390435	0.00434977	2.10788
chr1	44198482	44199081	124	133	67	109	161	38	0.0594072	0.0109827	0.0158439	0.0261802	0.0112754	1.22515
chr1	44551401	44553195	361	389	341	173	1153	142	0.0578111	0.0107373	0.0269543	0.0138893	0.0269911	1.53032
chr1	4487147	4501230	15592	3035	16796	1427	74554	4475	0.318233	0.0106768	0.169207	0.0146014	0.222434	6.14647
chr1	4570705	4573007	526	548	456	209	2367	407	0.0656539	0.0117895	0.0280937	0.0130783	0.0431878	3.41868
chr1	45795439	45795993	114	168	45	107	55	20	0.0590447	0.0149978	0.0115042	0.0277836	0.00416415	0.697101
chr1	45924427	45926728	478	622	317	220	2000	233	0.0596886	0.0133874	0.0195385	0.0137726	0.0365074	1.95798
chr1	46088505	46089442	239	29	28	297	71	61	0.0732426	0.00153181	0.00423539	0.0456301	0.00318062	1.25801
chr1	46852419	46854803	514	546	173	590	219	123	0.0619503	0.0113427	0.0102919	0.0356502	0.00385844	0.997643
chr1	4688174	4690022	405	332	262	276	431	217	0.0629632	0.00889634	0.0201049	0.0215115	0.00979483	2.27029
chr1	4807342	4808144	177	365	99	109	93	44	0.0633616	0.022521	0.0174927	0.0195618	0.00486658	1.05998
chr1	4857008	4858656	315	525	135	283	195	97	0.0549109	0.0157743	0.0116159	0.0247322	0.00496902	1.13791
chr1	5016300	5024865	5151	2493	4722	1291	16561	1766	0.172855	0.0144196	0.0782143	0.0217193	0.0812391	3.98815
chr1	5082810	5083746	446	345	134	428	127	132	0.136825	0.0182427	0.020291	0.0658267	0.00569535	2.72517
chr1	50924431	50930531	2720	1201	2217	726	11718	990	0.128155	0.00975332	0.0515588	0.0171488	0.0807066	3.13901
chr1	51477679	51478884	273	491	112	215	113	77	0.0650705	0.0201718	0.0131768	0.0256915	0.0039372	1.2351
chr1	51572348	51573521	187	110	93	250	109	79	0.045787	0.00464232	0.0112397	0.0306881	0.00390135	1.30172
chr1	51914644	51918055	847	1463	608	424	1253	633	0.0713581	0.0212445	0.0252832	0.0179083	0.0154312	3.58883
chr1	52113290	52114046	260	301	83	217	79	49	0.0987293	0.0197007	0.0155568	0.0413106	0.00438518	1.25216
chr1	52118076	52120885	675	1076	340	285	900	522	0.0690504	0.0189721	0.0171676	0.0146163	0.0134584	3.59354
chr1	52231534	52234075	875	1072	284	550	257	293	0.0989467	0.0208944	0.0158519	0.0311806	0.00424829	2.22972
chr1	52498081	52501760	1395	922	1223	463	2904	491	0.108967	0.0124135	0.0471538	0.0181314	0.0331593	2.58103
chr1	5260155	5261008	230	76	58	317	78	195	0.0774174	0.00440926	0.00963625	0.0534933	0.0038379	4.41708
chr1	52630497	52631238	154	214	98	166	62	28	0.0596603	0.0142896	0.0187396	0.0322405	0.00351111	0.729983
chr1	52725583	52729845	1343	1405	1167	546	5335	655	0.0905585	0.0163294	0.0388413	0.0184576	0.0525866	2.97224
chr1	52816750	52818175	332	433	193	350	559	153	0.0669248	0.0150445	0.0192033	0.0353709	0.0164721	2.07554
chr1	52844973	52845512	111	134	52	104	67	32	0.0590878	0.0122948	0.013663	0.0277548	0.0052136	1.14634
chr1	52952068	52953706	412	478	106	413	202	128	0.0722582	0.0144497	0.00917624	0.0363136	0.0051788	1.51074
chr1	53296604	53297627	237	385	129	269	96	60	0.0665299	0.0186282	0.0178742	0.0378573	0.00393938	1.13347
chr1	53706505	53706870	88	90	30	83	44	23	0.0691147	0.0121835	0.01163	0.032681	0.00505159	1.21564
chr1	53784280	53785203	260	400	127	177	149	131	0.0808854	0.0214486	0.0195016	0.0276057	0.00677596	2.74257
chr1	54192338	54197118	1684	1008	1399	513	4879	842	0.101249	0.0104461	0.0415181	0.0154631	0.0428814	3.40684
chr1	54250407	54251002	98	124	45	115	67	16	0.047266	0.0103083	0.0107128	0.0278067	0.00472373	0.519317
chr1	54556309	54558286	590	598	264	480	275	267	0.0857422	0.0149791	0.0189372	0.0349714	0.00584202	2.61122
chr1	54924270	54928593	1881	1328	1418	516	1463	769	0.125047	0.0152168	0.0465295	0.0171974	0.0142172	3.44032
chr1	55026707	55028001	287	607	150	223	159	111	0.0637061	0.0232236	0.0164346	0.0248161	0.00515922	1.6581
chr1	55051625	55053482	554	702	188	486	215	305	0.0857103	0.0187198	0.0143566	0.0376954	0.00486238	3.1755
chr1	55086925	55089348	592	633	187	539	298	190	0.0702034	0.0129384	0.0109458	0.0320445	0.00516583	1.51628
chr1	55108264	55109277	160	158	87	140	121	65	0.0453577	0.00772022	0.0121736	0.019897	0.00501422	1.24004
chr1	55130931	55131939	175	385	88	176	121	39	0.0498558	0.0189051	0.0123746	0.0251373	0.00503907	0.747708
chr1	55225425	55226761	267	206	193	78	550	146	0.0574049	0.0076339	0.0204816	0.00840739	0.0172857	2.11242
chr1	55236013	55239012	1069	960	299	1254	538	747	0.10243	0.0158548	0.0141413	0.0602385	0.00753559	4.81679
chr1	55360443	55365202	3603	1310	1192	3747	3976	1095	0.217584	0.0136356	0.035531	0.113442	0.0350991	4.45006
chr1	55381655	55382817	314	140	111	201	155	149	0.0776102	0.00596429	0.013542	0.0249066	0.00560026	2.47836
chr1	55404498	55408682	2494	1799	2022	995	8555	1085	0.171305	0.0212984	0.0685526	0.034263	0.0858976	5.01525
chr1	55487179	55487930	144	46	29	209	66	66	0.0550444	0.00303075	0.00547165	0.0400522	0.00368793	1.69779
chr1	56966099	56987786	26161	5099	27068	2568	109519	6660	0.34674	0.0116487	0.177082	0.0170637	0.212191	5.94037
chr1	57377027	57378497	290	504	130	209	155	139	0.0566701	0.0169757	0.0125392	0.0204754	0.00442767	1.82793
chr1	57406084	57406982	144	208	78	182	122	32	0.0460438	0.0114634	0.0123104	0.0291749	0.00570238	0.688571
chr1	57771943	57777602	2974	1530	2825	669	13746	741	0.15104	0.0133932	0.0708174	0.0170336	0.102051	2.53256
chr1	57969420	57970180	164	249	70	205	87	68	0.0619481	0.0162116	0.0130512	0.038821	0.00480387	1.72855
chr1	57995743	57996391	145	209	65	186	77	31	0.0642232	0.0159556	0.0142104	0.0413015	0.00498543	0.924008
chr1	58290170	58290662	92	82	45	69	58	46	0.0536426	0.00824095	0.012951	0.0201697	0.00494353	1.80497
chr1	58393093	58394037	149	266	49	160	85	31	0.0453235	0.0139463	0.00735703	0.0243998	0.00377958	0.634583
chr1	58444924	58446012	146	240	67	137	85	38	0.0385384	0.0109193	0.00872941	0.0181297	0.0032798	0.675016
chr1	58503950	58505606	395	455	177	409	163	147	0.0685241	0.013605	0.0151561	0.0355712	0.00413353	1.71614
chr1	58711201	58712627	217	356	85	162	154	96	0.0437124	0.0123605	0.00845148	0.0163602	0.00453475	1.30139
chr1	58794561	58796311	336	267	267	151	1386	106	0.0551597	0.00755502	0.0216353	0.0124276	0.0332609	1.17106
chr1	58973053	58974608	469	678	251	259	401	151	0.0866427	0.0215889	0.0228877	0.0239877	0.0108291	1.87727
chr1	59119792	59120753	242	435	98	243	148	76	0.0723118	0.0224039	0.014454	0.0364023	0.00646462	1.52826
chr1	5915380	5918743	2024	729	1793	582	7128	505	0.172951	0.010737	0.0756245	0.0249324	0.0890365	2.90398
chr1	59236726	59238002	327	426	120	281	142	63	0.0736081	0.0165283	0.013333	0.0317112	0.00467255	0.954351
chr1	59375897	59377780	439	551	173	363	229	278	0.0669811	0.0144904	0.0130288	0.0277667	0.00510753	2.85445
chr1	59422350	59424439	339	404	159	257	218	254	0.0466254	0.00957735	0.0107942	0.0177209	0.00438295	2.35096
chr1	59447119	59451958	1007	785	407	655	563	689	0.0598071	0.0080359	0.0119313	0.0195027	0.00488787	2.7538
chr1	59472318	59473527	255	185	66	148	122	193	0.0605792	0.00757525	0.00773921	0.0176268	0.00423673	3.08554
chr1	59479949	59486102	2865	2785	1129	1464	1731	1496	0.133825	0.0224222	0.02603	0.0342832	0.0118194	4.70254
chr1	59574751	59575259	93	121	34	58	68	60	0.0525211	0.0117782	0.00947762	0.0164213	0.00561368	2.2803
chr1	59606330	59607484	207	181	83	135	97	121	0.0515178	0.00776438	0.0101961	0.0168442	0.00352896	2.02657
chr1	59608990	59610142	275	164	123	257	85	94	0.0685602	0.00704733	0.0151361	0.0321219	0.00309775	1.57709
chr1	59670062	59671134	215	459	119	153	102	47	0.057598	0.0211945	0.0157357	0.0205489	0.00399445	0.847338
chr1	59684676	59686026	501	286	101	470	153	74	0.106599	0.0104887	0.0106073	0.0501349	0.00475875	1.05958
chr1	59728614	59729550	218	111	68	177	112	74	0.0668784	0.0058694	0.0102969	0.0272227	0.00502267	1.52774
chr1	59762194	59765532	1555	1611	723	1255	686	505	0.13387	0.023905	0.0307227	0.0541658	0.00863305	2.92573
chr1	59912600	59914168	313	693	132	211	290	60	0.0573443	0.0218837	0.0119368	0.0193802	0.00776661	0.739753
chr1	60041027	60045178	1224	903	990	352	2890	574	0.0847409	0.0107756	0.0338311	0.0122175	0.029248	2.67432
chr1	60097140	60098984	591	644	244	435	248	116	0.0920788	0.0172942	0.0187643	0.0339774	0.00564822	1.21624
chr1	60179470	60181056	305	567	165	212	189	111	0.0552448	0.0177018	0.0147518	0.0192512	0.00500428	1.35302
chr1	60342659	60344040	366	425	119	379	138	138	0.0761275	0.0152367	0.0122173	0.0395211	0.00419592	1.93166
chr1	60408879	60410718	504	808	217	360	193	147	0.0787375	0.0217572	0.0167332	0.0281957	0.00440754	1.54546
chr1	60565424	60567403	498	957	191	330	526	269	0.0722991	0.0239473	0.0136869	0.0240185	0.0111629	2.62812
chr1	60850906	60854186	543	606	230	408	315	411	0.0475732	0.00915117	0.00994626	0.0179206	0.00403423	2.42323
chr1	61419320	61420008	142	113	60	89	71	44	0.0592431	0.00812586	0.0123558	0.0186152	0.00433008	1.23536
chr1	61637465	61641439	1876	803	1282	1121	4547	724	0.135664	0.010009	0.0457603	0.0406412	0.0480667	3.52338
chr1	6214333	6215267	177	335	98	102	108	55	0.0544165	0.0177518	0.0148714	0.0157212	0.00485365	1.13791
chr1	62701179	62710941	10994	3275	10824	1926	56092	2770	0.323699	0.0166203	0.157305	0.0284296	0.24142	5.48852
chr1	62735669	62738155	546	424	203	512	255	482	0.0631082	0.00844696	0.0115813	0.0296683	0.00430845	3.74912
chr1	62767471	62768426	168	171	90	136	106	163	0.050515	0.00886234	0.0133574	0.0205012	0.00465912	3.29829
chr1	62793814	62796268	342	364	155	319	448	312	0.0400445	0.00734616	0.00895815	0.0187257	0.00766801	2.45845
chr1	63129416	63130192	218	98	53	183	59	61	0.08065	0.00624907	0.00967816	0.0339413	0.00319071	1.51868
chr1	63176135	63177819	273	521	186	217	195	60	0.0465727	0.0153196	0.0156621	0.0185591	0.00486285	0.688827
chr1	63200009	63200696	247	197	56	148	105	34	0.103199	0.0141869	0.0115488	0.0310007	0.00641294	0.955981
chr1	63247100	63250256	1457	827	2015	499	2564	718	0.132664	0.012979	0.0905604	0.0227784	0.0341271	4.39955
chr1	63272322	63275004	1609	1056	1714	736	1796	488	0.172387	0.0195009	0.0906417	0.0395326	0.0281282	3.5185
chr1	63322383	63322604	51	30	17	55	10	14	0.0660368	0.00669543	0.0108651	0.0357032	0.00189279	1.21993
chr1	63440883	63442525	325	231	114	290	186	200	0.056861	0.00696602	0.00984477	0.0254366	0.00475698	2.35478
chr1	63445148	63446605	311	503	162	235	248	98	0.0613157	0.0170931	0.0157651	0.0232278	0.00714744	1.30025
chr1	6358147	6360417	413	258	295	199	1083	274	0.0522759	0.00562876	0.0184307	0.012628	0.0200386	2.33395
chr1	63730082	63731226	249	189	90	175	90	40	0.0625119	0.00817837	0.0111526	0.0220257	0.00330288	0.675792
chr1	6382311	6383846	267	224	228	172	856	159	0.0499676	0.00722549	0.0210611	0.0161375	0.0234174	2.00246
chr1	64121720	64122790	189	342	95	217	137	71	0.0507272	0.0158215	0.0125856	0.029199	0.00537511	1.28241
chr1	64226072	64226946	186	155	86	172	94	69	0.0611046	0.00877676	0.0139453	0.0283282	0.00451415	1.52546
chr1	64305297	64306079	156	108	47	192	49	70	0.0572706	0.00683396	0.00851676	0.0353376	0.00262961	1.7294
chr1	64308247	64308680	134	29	22	109	40	34	0.0887532	0.00331069	0.00719235	0.0361938	0.00387281	1.51547
chr1	6440206	6442716	422	278	262	311	1663	289	0.0483097	0.0054854	0.0148045	0.0178489	0.0278293	2.22643
chr1	64531355	64532887	403	564	162	369	230	237	0.0755669	0.0182283	0.0149938	0.0346882	0.00630438	2.99064
chr1	64533564	64534111	112	141	70	50	57	79	0.0587498	0.0127482	0.0181241	0.0131488	0.0043707	2.78872
chr1	64577961	64578797	186	106	54	230	68	86	0.0638787	0.00627467	0.0091539	0.0396005	0.00341381	1.98761
chr1	64616621	64617912	447	770	121	388	171	106	0.0994521	0.0295283	0.013288	0.043278	0.00556147	1.58709
chr1	64689764	64692081	474	833	248	297	272	416	0.0587806	0.017805	0.0151802	0.0184646	0.00493074	3.47167
chr1	64731926	64739139	2271	3204	819	1213	900	1269	0.0904919	0.0220053	0.0161082	0.0242316	0.00524231	3.40286
chr1	64956540	64957025	91	145	64	68	51	20	0.0538237	0.0147823	0.0186845	0.0201637	0.00440951	0.796072
chr1	65051322	65052232	149	144	97	86	106	97	0.047015	0.00783167	0.0151075	0.0136044	0.00488927	2.05974
chr1	65073137	65073597	77	57	62	36	100	37	0.048013	0.0061261	0.0190822	0.0112538	0.00911497	1.5526
chr1	65102911	65103372	102	48	46	105	34	28	0.0634639	0.00514766	0.0141271	0.0327526	0.00309238	1.1724
chr1	65109557	65110986	264	274	96	186	112	163	0.0530685	0.00949347	0.00952518	0.0187445	0.00329108	2.20501
chr1	65178312	65179565	254	443	151	127	146	81	0.0582244	0.0175032	0.0170851	0.014595	0.00489228	1.24953
chr1	65185957	65187035	236	320	104	201	137	56	0.0628723	0.014694	0.0136757	0.0268456	0.00533526	1.00398
chr1	65310399	65312302	387	342	354	120	955	211	0.0584269	0.00889958	0.02638	0.00908264	0.0210762	2.14375
chr1	66174909	66176169	240	378	97	161	465	135	0.0547098	0.0148521	0.0109143	0.0183996	0.0154951	2.07099
chr1	66467220	66469862	432	543	489	237	1073	356	0.0469846	0.0101792	0.0262512	0.0129226	0.0170592	2.60562
chr1	66700586	66701534	267	283	77	246	83	78	0.0808749	0.0147751	0.0115123	0.0373565	0.00367509	1.58996
chr1	66815652	66820535	1311	1334	1205	409	6141	666	0.0771606	0.0135329	0.0350066	0.0120683	0.0528348	2.63789
chr1	66862046	66864178	549	744	338	262	1532	263	0.0739861	0.0172819	0.0224835	0.0177014	0.0301804	2.38519
chr1	67038461	67039262	142	196	71	175	98	54	0.0508959	0.0121085	0.0125609	0.0314457	0.00513462	1.3025
chr1	69103225	69109411	6506	1803	5909	889	27579	898	0.302275	0.0144386	0.13551	0.0207071	0.187307	2.80773
chr1	69376124	69378978	1471	337	301	1585	694	376	0.148107	0.00584836	0.0149589	0.0800057	0.0102143	2.54765
chr1	69684838	69689216	901	696	569	306	2506	366	0.0591451	0.00787489	0.0184364	0.0100703	0.0240471	1.61683
chr1	70320178	70321282	172	63	76	269	82	148	0.044744	0.00282481	0.00975864	0.0350823	0.00311823	2.59094
chr1	7087952	7089177	247	303	115	184	120	103	0.0579129	0.0122451	0.013309	0.0216284	0.00411289	1.62519
chr1	71037002	71037890	201	63	74	234	109	119	0.0649925	0.00351115	0.0118105	0.0379325	0.00515206	2.58943
chr1	71102191	71103711	323	461	137	263	156	90	0.0610439	0.015017	0.01278	0.0249186	0.00430975	1.14465
chr1	71556509	71558130	607	458	150	628	178	184	0.107574	0.0139902	0.0131213	0.0557965	0.00461132	2.19445
chr1	71645956	71646291	82	87	34	54	30	17	0.0701525	0.0128289	0.0143575	0.0231607	0.00375179	0.978742
chr1	71652493	71654008	366	682	133	231	187	136	0.0693986	0.0222893	0.0124477	0.0219589	0.00518321	1.73539
chr1	72211115	72212679	460	816	187	217	214	220	0.0844913	0.0258337	0.0169537	0.0199822	0.00574587	2.71936
chr1	72225419	72225939	117	165	41	51	48	68	0.0645531	0.0156912	0.0111657	0.0141069	0.00387133	2.52482
chr1	72236352	72237308	158	265	74	68	108	47	0.0474585	0.0137197	0.0109713	0.0102399	0.00474207	0.950046
chr1	72242992	72244204	197	359	142	164	142	90	0.0466847	0.0146637	0.0166098	0.0194841	0.00491908	1.43529
chr1	72283899	72284674	186	202	106	109	164	72	0.0689001	0.0128973	0.0193813	0.0202424	0.00888052	1.79485
chr1	72306671	72307921	259	310	116	234	121	67	0.0595129	0.0122776	0.0131565	0.0269561	0.00406429	1.03604
chr1	72534656	72537453	531	622	524	300	1398	470	0.0545526	0.0110142	0.0265718	0.0154515	0.020995	3.24944
chr1	72576423	72579006	575	508	243	511	476	521	0.0639652	0.00974051	0.0133429	0.0284988	0.00774053	3.90035
chr1	72639168	72641611	664	330	195	721	304	412	0.0780972	0.00668995	0.0113207	0.042514	0.00522671	3.26103
chr1	72710330	72712284	491	414	140	485	180	200	0.0721944	0.0104921	0.0101606	0.0357514	0.00386885	1.97898
chr1	72764471	72765876	376	195	78	337	138	130	0.0768725	0.00687163	0.00787132	0.0345416	0.0041243	1.78861
chr1	72822629	72826309	864	1099	355	505	934	549	0.0674709	0.0147925	0.0136836	0.0197708	0.010662	2.88513
chr1	72869285	72878999	6542	3404	6936	1151	27148	2185	0.193569	0.0173603	0.101299	0.0170738	0.117423	4.35078
chr1	72944764	72946061	385	294	142	294	191	180	0.0852619	0.0112223	0.0155221	0.0326415	0.00618323	2.6826
chr1	73862468	73863245	211	231	64	170	60	97	0.07796	0.014711	0.0116718	0.0314896	0.00324062	2.41185
chr1	74067935	74069734	490	509	424	182	390	351	0.0782514	0.0140106	0.0334219	0.0145712	0.00910434	3.77219
chr1	74094439	74101284	2111	1601	1791	721	2784	1796	0.088638	0.0115868	0.037119	0.0151774	0.0170879	5.07491
chr1	74105483	74107583	394	177	111	99	182	626	0.0539062	0.00417405	0.00749609	0.00679058	0.00364	5.76377
chr1	74111139	74112065	256	270	104	76	94	178	0.0793833	0.0144309	0.0159181	0.0118149	0.00426093	3.71449
chr1	74121525	74126128	1465	1198	1170	529	2389	1133	0.0914684	0.0128923	0.0360569	0.0165584	0.0218041	4.76051
chr1	74235807	74237503	316	514	141	237	153	151	0.0535271	0.0150069	0.011789	0.0201263	0.00378849	1.72129
chr1	74284470	74285848	248	470	133	132	126	146	0.0516959	0.0168867	0.0136844	0.0137945	0.00383939	2.04808
chr1	74303643	74304580	282	540	125	157	143	130	0.0864202	0.0285234	0.018908	0.024121	0.00640604	2.68101
chr1	74331262	74333481	495	552	245	533	483	373	0.0640945	0.0123196	0.0156585	0.0345997	0.0091422	3.25023
chr1	74367950	74368885	253	260	73	221	138	116	0.0776986	0.0137628	0.0110659	0.0340263	0.00619526	2.3974
chr1	74379587	74380805	225	138	106	74	127	226	0.0530576	0.005609	0.0123379	0.00874834	0.0043778	3.58644
chr1	74384630	74394345	3208	3633	1430	1989	2119	1645	0.0949108	0.0185263	0.0208827	0.0295016	0.00916431	3.27519
chr1	74397333	74398369	259	437	153	179	96	60	0.0717943	0.0208792	0.0209339	0.0248755	0.00388999	1.11926
chr1	74505619	74507177	548	447	185	559	153	54	0.101042	0.014206	0.016837	0.051673	0.00412384	0.670048
chr1	74587573	74588571	188	335	123	146	96	40	0.0540955	0.0166146	0.0174694	0.0210613	0.00403796	0.774556
chr1	74601024	74601488	98	93	44	86	40	18	0.0605818	0.00990924	0.0134257	0.0266528	0.00361463	0.748821
chr1	74661733	74662801	233	367	117	207	126	150	0.0626537	0.0170098	0.0155291	0.0279055	0.00495278	2.71439
chr1	74712618	74714345	326	405	190	184	677	188	0.0542304	0.0116124	0.0156008	0.0153452	0.0164627	2.10462
chr1	74748217	74749178	217	326	105	148	657	107	0.0648416	0.0167901	0.0154865	0.022171	0.0286977	2.15163
chr1	74763257	74809867	28660	13036	28236	4701	129756	15333	0.176749	0.0138569	0.0859514	0.0145345	0.116976	6.36352
chr1	74815120	74818077	626	694	288	493	450	433	0.0608338	0.0116244	0.0138144	0.0240185	0.0063925	2.83171
chr1	74824007	74826699	637	522	320	245	393	411	0.0679942	0.00960383	0.0168598	0.0131108	0.00613215	2.95232
chr1	74849614	74860002	6980	3104	6560	1047	16667	2805	0.19313	0.0148033	0.0895918	0.0145235	0.0674124	5.22297
chr1	74876808	74904365	21647	7286	21874	2428	112319	9123	0.225797	0.0130994	0.112621	0.0126969	0.171262	6.40396
chr1	74935390	74935799	96	106	68	39	96	21	0.0673064	0.0128095	0.0235322	0.0137081	0.00983884	0.990818
chr1	74944907	74955772	11811	3249	11168	1756	53701	3863	0.312454	0.0148146	0.145829	0.0232891	0.207668	6.87723
chr1	75124580	75125731	301	437	166	306	162	70	0.0751074	0.0187949	0.0204453	0.0382795	0.00590907	1.17545
chr1	75139406	75144126	2479	1608	1372	2161	4938	979	0.150942	0.0168757	0.0412343	0.0659658	0.0439515	4.0115
chr1	75168294	75169316	178	417	145	145	109	33	0.0500165	0.0201963	0.0201109	0.0204263	0.00447721	0.624018
chr1	75179644	75180607	219	310	93	189	114	72	0.0653034	0.0159329	0.0136881	0.0282542	0.00496917	1.44482
chr1	75191472	75192932	237	511	171	219	156	96	0.0466302	0.0173293	0.0166067	0.0216019	0.00448674	1.2711
chr1	75217358	75221684	971	1348	522	630	1432	824	0.0645061	0.0154352	0.0171168	0.0209822	0.0139063	3.68382
chr1	75236022	75237192	333	552	134	219	213	127	0.081744	0.0233557	0.0162363	0.0269516	0.00764327	2.098
chr1	75251670	75254382	518	578	240	301	322	260	0.0548844	0.0105557	0.0125516	0.0159888	0.00498727	1.85388
chr1	75263263	75264929	340	499	178	184	411	172	0.0586289	0.0148312	0.0151503	0.0159067	0.0103601	1.99596
chr1	75316615	75318190	274	509	179	163	104	85	0.0499762	0.0160019	0.0161152	0.0149049	0.0027729	1.04333
chr1	75343659	75346169	470	787	213	283	372	329	0.0538047	0.0155288	0.0120357	0.0162419	0.00622519	2.53459
chr1	75358315	75361990	1405	1171	791	563	3352	650	0.109868	0.0157831	0.0305309	0.0220714	0.0383164	3.42055
chr1	75374315	75376287	650	678	261	343	2115	362	0.0947011	0.017026	0.0187694	0.0250533	0.0450443	3.54928
chr1	75378822	75385320	1130	1771	533	543	2386	1056	0.0499805	0.0135015	0.0116364	0.0120407	0.015427	3.14323
chr1	75385961	75390954	2177	1701	1847	754	10582	1640	0.125308	0.0168759	0.0524755	0.0217581	0.089038	6.35263
chr1	75419942	75430018	4294	3080	3949	1222	19081	2432	0.12249	0.0151436	0.0556025	0.0174758	0.0795658	4.66865
chr1	75445280	75453915	2390	2190	1842	567	7446	2347	0.0795525	0.0125644	0.0302632	0.00946168	0.0362299	5.25725
chr1	75456679	75460453	948	1005	644	347	1709	660	0.0721872	0.0131904	0.0242051	0.0132468	0.0190231	3.38209
chr1	75467359	75467786	81	114	43	33	62	66	0.0544014	0.0131969	0.0142549	0.0111114	0.00608701	2.98304
chr1	75477188	75481080	901	1788	605	502	594	725	0.0665287	0.0227559	0.02205	0.0185831	0.00641148	3.60257
chr1	75486036	75493167	1495	2023	964	771	1181	1580	0.0602558	0.0140538	0.019178	0.015579	0.00695817	4.28553
chr1	75494941	75495472	113	148	75	72	47	75	0.061057	0.0137835	0.0200027	0.0195038	0.0037123	2.72714
chr1	75502878	75513256	3888	3330	2565	1595	1942	2375	0.107681	0.0158964	0.0350647	0.0221464	0.00786231	4.42656
chr1	75517628	75518644	159	143	92	104	100	61	0.0449412	0.00696667	0.0128353	0.014737	0.00413176	1.16029
chr1	75521141	75522091	194	337	129	153	83	42	0.0586395	0.0175574	0.0192463	0.0231851	0.00366736	0.854333
chr1	75545954	75546991	359	731	162	217	218	139	0.0994182	0.0348924	0.022144	0.0301273	0.00882502	2.59045
chr1	75556700	75557701	167	177	93	96	106	103	0.047909	0.00875217	0.013169	0.0138071	0.00444523	1.98851
chr1	75593989	75596415	754	508	197	708	259	359	0.0893039	0.0103706	0.0115169	0.0420399	0.00448421	2.86143
chr1	75601246	75602034	169	216	110	84	100	132	0.0615713	0.013564	0.0197813	0.0153426	0.00532573	3.23635
chr1	75653763	75654726	196	151	55	173	100	78	0.0584451	0.00776087	0.00809513	0.0258623	0.00435892	1.56522
chr1	75704179	75705365	205	234	114	199	129	179	0.0496446	0.00976732	0.0136267	0.0241602	0.00456663	2.91716
chr1	77512554	77512898	65	78	52	22	203	55	0.054158	0.0112018	0.0213856	0.0091897	0.0247248	3.08391
chr1	77513473	77516857	1001	1465	891	422	5078	527	0.0850049	0.0214432	0.0373471	0.017966	0.0630363	3.01169
chr1	78008979	78009441	132	57	41	167	41	40	0.0819524	0.00609964	0.0125644	0.0519796	0.003721	1.67124
chr1	78185445	78222318	44378	7710	42241	2803	199334	13446	0.345952	0.0103596	0.162537	0.0109547	0.227152	7.05393
chr1	78307687	78314405	3117	1224	3342	567	14390	1541	0.133352	0.00902583	0.0705732	0.0121612	0.0899938	4.43666
chr1	78488473	78489487	188	391	130	168	102	45	0.0532428	0.0190863	0.0181725	0.0238529	0.0042227	0.85764
chr1	78510754	78512186	487	229	555	114	1305	191	0.0976903	0.00791771	0.0549522	0.0114645	0.0382667	2.57837
chr1	78657198	78659002	398	674	174	253	231	291	0.0633833	0.0185009	0.0136776	0.0201995	0.00537763	3.11871
chr1	79670765	79672414	389	327	137	376	694	172	0.0677695	0.00981916	0.0117808	0.0328399	0.0176739	2.01652
chr1	79760792	79762651	485	356	136	544	279	130	0.0749545	0.00948304	0.0103744	0.0421487	0.006303	1.35204
chr1	79856960	79860179	1289	946	1113	536	6075	615	0.115071	0.0145561	0.049043	0.0239887	0.0792769	3.69469
chr1	80239499	80239920	85	49	33	48	46	63	0.0578996	0.005753	0.0110953	0.0163918	0.00458038	2.88793
chr1	80341056	80341590	133	86	48	135	53	44	0.0714606	0.00796444	0.0127299	0.0363645	0.00416273	1.59095
chr1	80755917	80761588	2380	765	2575	715	8088	933	0.120617	0.00668245	0.0644138	0.0181663	0.0599186	3.18203
chr1	82282166	82294035	6244	2887	5715	1910	25969	2343	0.15121	0.0120505	0.068313	0.0231889	0.0919308	3.81839
chr1	82315894	82317106	234	239	109	283	114	82	0.0554528	0.00976219	0.0127498	0.033622	0.00394912	1.30771
chr1	82586093	82587694	270	260	213	205	600	171	0.0484473	0.00804121	0.0188649	0.0184412	0.0157378	2.06487
chr1	82724180	82725473	315	322	122	368	120	98	0.0699753	0.0123291	0.0133772	0.0409837	0.00389676	1.46504
chr1	82771197	82771931	134	72	43	184	74	61	0.0524066	0.00485351	0.00830079	0.0360768	0.00423059	1.60547
chr1	82839064	82840157	269	474	92	172	114	32	0.0706812	0.021467	0.0119319	0.0226573	0.00437869	0.565837
chr1	83037946	83038932	166	285	100	148	86	101	0.0483459	0.0143067	0.0143754	0.0216094	0.00366132	1.97953
chr1	83407198	83408294	205	263	98	192	127	125	0.0537175	0.0118784	0.0126753	0.0252227	0.00486467	2.20426
chr1	84283827	84285733	354	565	215	214	370	183	0.0533607	0.0146794	0.0159965	0.0161719	0.00815281	1.85635
chr1	84694714	84696407	520	953	370	264	832	275	0.0882386	0.0278734	0.0309903	0.0224589	0.0206379	3.14035
chr1	84850730	84851933	283	173	85	193	110	162	0.0675661	0.00711918	0.0100168	0.0231009	0.00383904	2.60284
chr1	84872103	84872645	108	104	39	42	57	45	0.0571732	0.00948951	0.0101907	0.0111467	0.00441094	1.60314
chr1	84889712	84891012	197	217	127	188	115	66	0.0435269	0.00826405	0.0138505	0.0208247	0.0037143	0.981353
chr1	84933700	84936149	912	949	640	342	2906	344	0.107003	0.0191916	0.037064	0.0201168	0.0498409	2.71613
chr1	85703339	85703970	148	60	34	183	38	28	0.0673152	0.00470375	0.00763308	0.0417284	0.00252652	0.857037
chr1	85793300	85794665	474	726	147	225	154	147	0.0997462	0.0263328	0.0152688	0.0237372	0.00473725	2.08173
chr1	85894272	85895760	369	496	91	307	193	104	0.0712361	0.0165043	0.00867131	0.0297127	0.00544652	1.35113
chr1	85929062	85929881	121	50	43	185	72	92	0.042417	0.00302111	0.00744034	0.0325129	0.00368956	2.17036
chr1	86015901	86022685	2170	1146	1619	818	6491	1067	0.0919345	0.00836845	0.033856	0.0173741	0.0401993	3.0421
chr1	86032346	86032685	68	41	33	58	53	27	0.0574909	0.00597469	0.0137712	0.0245837	0.00655018	1.53618
chr1	86041362	86049505	5249	1528	4778	1104	16986	1825	0.185271	0.009296	0.0832428	0.0195357	0.0876415	4.33495
chr1	86154217	86154974	209	321	104	156	91	38	0.0792585	0.020982	0.0194671	0.0296588	0.00504462	0.969779
chr1	86300435	86305611	1344	1504	445	854	908	1063	0.0746259	0.014394	0.0121961	0.0237726	0.00736994	3.97204
chr1	86308799	86312278	538	871	327	415	439	243	0.0444398	0.0124008	0.0133323	0.0171857	0.0053008	1.35078
chr1	86358260	86360632	785	702	233	585	316	147	0.0950913	0.0146572	0.0139314	0.0355268	0.00559559	1.19833
chr1	86380903	86381234	78	118	28	61	47	15	0.0675344	0.0176098	0.0119662	0.0264783	0.00594862	0.874001
chr1	86434127	86436334	452	751	236	255	278	267	0.0588448	0.016852	0.0151653	0.0166433	0.00529057	2.33922
chr1	86440054	86444550	1477	1495	352	980	595	711	0.0944118	0.0164713	0.011106	0.0314052	0.00555969	3.05848
chr1	86466019	86467760	317	256	174	340	180	127	0.0523094	0.00728119	0.0141723	0.0281273	0.00434191	1.41031
chr1	86471056	86473741	619	754	222	468	298	212	0.066245	0.0139084	0.0117269	0.0251095	0.00466194	1.52682
chr1	86486665	86489769	758	916	359	721	367	311	0.070174	0.0146165	0.0164048	0.0334635	0.00496662	1.93757
chr1	86501143	86505825	1551	1446	415	1134	511	642	0.0952043	0.0152987	0.0125737	0.0348969	0.00458515	2.65198
chr1	86508802	86512219	608	743	273	485	352	474	0.0511329	0.0107703	0.0113326	0.0204488	0.0043274	2.68266
chr1	86521249	86529448	3280	2257	765	2958	1175	1108	0.114982	0.0136373	0.0132369	0.0519855	0.00602116	2.61387
chr1	86667425	86673745	2709	2012	2433	1192	9612	1487	0.123195	0.0157708	0.0546128	0.0271762	0.0638976	4.55076
chr1	86702952	86704407	332	456	148	325	209	157	0.0655459	0.0155172	0.0144224	0.0321677	0.00603172	2.08592
chr1	87070482	87070889	91	111	26	51	58	44	0.0641136	0.0134795	0.00904172	0.0180139	0.00597344	2.08618
chr1	87098652	87099323	124	191	76	88	100	65	0.0530422	0.0140823	0.0160466	0.0188717	0.00625298	1.87112
chr1	87126775	87128611	345	380	252	135	906	316	0.0539857	0.0102491	0.0194639	0.0105906	0.0207241	3.32764
chr1	87149845	87159507	9473	2988	9553	1338	39997	2869	0.281802	0.0153207	0.14027	0.0199546	0.173929	5.74351
chr1	87183220	87187604	1968	2234	1082	1112	2997	886	0.12901	0.025242	0.0350103	0.0365454	0.0287193	3.90861
chr1	87206165	87206569	107	100	37	38	50	32	0.0759447	0.0122336	0.0129624	0.0135215	0.00518766	1.52846
chr1	87213675	87215116	272	410	136	229	141	67	0.0542216	0.0140873	0.0133817	0.0228859	0.00410875	0.89881
chr1	87257173	87260100	512	495	331	180	690	465	0.0502652	0.00837615	0.0160397	0.0088593	0.00990226	3.07214
chr1	87260918	87269736	5460	2199	5860	726	23497	1952	0.177968	0.0123542	0.0942793	0.0118636	0.111957	4.28173
chr1	87270335	87271156	221	169	172	90	545	118	0.0772839	0.0101865	0.0296889	0.0157786	0.02786	2.77695
chr1	87326809	87327761	205	292	138	200	107	49	0.0618343	0.015181	0.0205459	0.0302437	0.00471788	0.99463
chr1	87474056	87477431	700	711	430	644	1360	669	0.0596025	0.0104346	0.0180719	0.0274904	0.0169275	3.83338
chr1	87506839	87512416	3151	1527	3360	770	10964	1229	0.162382	0.0135635	0.0854671	0.0198934	0.0825937	4.26218
chr1	87676149	87676772	108	120	55	89	62	43	0.0497517	0.00952812	0.0125059	0.0205543	0.00417507	1.33304
chr1	87755631	87757003	234	491	115	223	134	77	0.0489907	0.0177183	0.0118841	0.0234063	0.00410101	1.08487
chr1	87852739	87854378	342	583	156	237	289	201	0.0599447	0.0176131	0.0134964	0.0208258	0.00740475	2.37089
chr1	88007899	88008879	275	199	69	364	143	94	0.080581	0.0100507	0.00997972	0.0534725	0.00612524	1.85361
chr1	88203008	88207031	1425	730	746	1546	1767	1061	0.101795	0.00898825	0.0263038	0.0553668	0.0184516	5.10054
chr1	88276852	88277738	358	498	194	319	295	113	0.116019	0.0278174	0.0310325	0.0518281	0.0139751	2.46441
chr1	88489895	88490709	158	82	50	194	58	90	0.0557273	0.00498502	0.00870463	0.0343038	0.00299038	2.13621
chr1	88605539	88607114	372	181	106	491	166	283	0.0678509	0.00569027	0.00954306	0.0448976	0.00442597	3.47367
chr1	88607684	88608948	213	179	106	252	141	222	0.0484014	0.00701089	0.0118892	0.0287083	0.00468366	3.39485
chr1	88668378	88670383	479	431	135	208	198	355	0.0686394	0.0106453	0.00954863	0.0149427	0.00414754	3.42339
chr1	88699232	88702736	1322	1678	1373	507	2705	675	0.108421	0.02372	0.0555803	0.0208458	0.0324292	3.72541
chr1	88705667	88706073	82	137	59	80	82	37	0.0579146	0.0166777	0.0205682	0.0283265	0.00846595	1.7586
chr1	88760332	88761565	245	231	109	262	74	129	0.0570716	0.00927486	0.0125328	0.0305974	0.00251984	2.02224
chr1	89014982	89016597	384	189	150	417	172	198	0.068306	0.0057947	0.0131701	0.0371871	0.00447243	2.37019
chr1	89069559	89071802	537	1086	274	342	239	302	0.0687892	0.0239782	0.0173247	0.0219635	0.0044754	2.60341
chr1	89131180	89132275	355	117	66	407	98	128	0.0931079	0.00528915	0.0085442	0.0535158	0.00375727	2.25922
chr1	89189124	89189545	120	115	42	99	52	20	0.0817405	0.0135019	0.0141213	0.0338081	0.00517782	0.916803
chr1	89453337	89456616	923	1586	413	495	1073	388	0.0808903	0.0239574	0.0178655	0.0217485	0.0137462	2.28832
chr1	89580136	89582489	888	1393	465	423	1531	387	0.108436	0.0293194	0.0280275	0.0258959	0.0273291	3.18026
chr1	89891927	89892455	118	46	45	87	36	68	0.0641202	0.00430837	0.0120697	0.0237007	0.00285959	2.48663
chr1	89920184	89943399	21309	9716	18558	3179	22852	7559	0.263842	0.0207353	0.113418	0.0197334	0.0413612	6.29848
chr1	89967276	89971956	1845	1601	1371	811	5138	1361	0.113299	0.0169458	0.0415563	0.0249678	0.0461224	5.62442
chr1	89991480	89994687	1141	897	895	497	2900	614	0.10224	0.0138538	0.0395846	0.0223265	0.0379857	3.70248
chr1	90202119	90204279	572	902	268	334	301	279	0.0760869	0.0206806	0.0175962	0.0222736	0.00585286	2.49751
chr1	90275504	90276323	143	115	68	184	85	103	0.0501292	0.00694855	0.0117661	0.0323372	0.00435574	2.42986
chr1	90518666	90519754	213	205	68	237	126	95	0.0562238	0.00932688	0.0088597	0.0313631	0.00486182	1.68754
chr1	90603114	90603832	219	182	53	229	85	19	0.0875556	0.0125416	0.0104589	0.0458991	0.0049676	0.511191
chr1	90901601	90902175	105	28	17	118	35	69	0.0524916	0.00241268	0.00419488	0.0295741	0.00255774	2.32135
chr1	90927955	90928512	142	148	71	151	128	52	0.0731514	0.0131413	0.0180535	0.0389978	0.009639	1.80272
chr1	90969375	90970092	176	122	62	133	99	63	0.0704623	0.00841871	0.012252	0.0266947	0.00579385	1.69736
chr1	90973019	90973557	114	197	59	110	80	114	0.0607974	0.0181087	0.0155311	0.0294105	0.00623674	4.09143
chr1	90996046	91002275	2069	1046	1707	814	7066	1168	0.0954643	0.00831867	0.0388762	0.0188293	0.0476587	3.62671
chr1	91051502	91054471	1027	1129	443	716	1089	600	0.0993992	0.0188342	0.0211634	0.034742	0.0154073	3.90799
chr1	91143857	91145970	885	251	148	1214	155	415	0.120339	0.00588273	0.00993333	0.0827583	0.00308094	3.79753
chr1	91179372	91180812	287	305	160	157	491	227	0.0572515	0.0104869	0.0157541	0.0157012	0.0143177	3.04734
chr1	91249682	91250955	229	422	120	201	102	72	0.0516696	0.0164117	0.0133644	0.0227365	0.00336424	1.09326
chr1	91297801	91298657	226	272	81	199	137	74	0.0758047	0.0157253	0.0134104	0.0334634	0.00671732	1.67036
chr1	91342586	91347131	2084	1132	1285	1094	2973	990	0.131776	0.0123375	0.0401062	0.0346805	0.0274803	4.21274
chr1	91365152	91368784	884	921	321	935	901	720	0.0699448	0.0125604	0.0125365	0.0370889	0.0104212	3.83377
chr1	91397201	91399714	1085	783	218	1245	348	447	0.12406	0.0154315	0.0123035	0.0713677	0.00581662	3.43954
chr1	91410434	91416224	2014	2261	963	1553	2610	1258	0.0999711	0.0193445	0.0235945	0.038647	0.0189384	4.20229
chr1	91457480	91460629	948	1072	467	935	1348	747	0.08651	0.0168614	0.0210351	0.0427759	0.0179819	4.58742
chr1	91494340	91495346	218	377	119	158	97	77	0.0622294	0.0185491	0.016767	0.0226113	0.00404761	1.47918
chr1	91539224	91540908	409	751	248	229	230	225	0.0697738	0.0220826	0.0208829	0.0195854	0.00573567	2.5831
chr1	91600491	91601581	231	186	109	225	112	144	0.0608634	0.00844692	0.0141755	0.0297205	0.0043137	2.55327
chr1	91606092	91607812	308	119	91	394	176	197	0.0514445	0.00342591	0.00750237	0.0329923	0.00429723	2.21434
chr1	91610084	91611977	328	292	180	237	247	331	0.0497809	0.00763859	0.0134844	0.0180329	0.00547991	3.3807
chr1	91778080	91778686	119	94	69	97	108	71	0.0563543	0.00767272	0.0161287	0.0230293	0.00747638	2.26271
chr1	91797688	91805809	5046	1967	4883	1002	17942	1632	0.178588	0.0119992	0.0853025	0.0177788	0.0928248	3.88701
chr1	92180450	92181393	168	328	127	184	80	47	0.0511571	0.0172152	0.0190884	0.0280895	0.00356102	0.963129
chr1	92315512	92317814	590	224	216	485	172	362	0.0736422	0.00481908	0.0133075	0.0303491	0.00313827	3.0407
chr1	92347857	92348982	224	194	56	239	117	120	0.0571845	0.00853638	0.00705647	0.0305884	0.0043662	2.06159
chr1	92641538	92642071	119	168	44	129	49	50	0.0640582	0.0155876	0.0116909	0.0348134	0.00385577	1.81129
chr1	92829724	92834107	1929	1750	1128	1188	3978	1097	0.126482	0.0197778	0.036507	0.039052	0.0381286	4.84055
chr1	92888641	92889473	149	76	70	163	93	139	0.0514174	0.00452042	0.0119232	0.0281994	0.00469131	3.22796
chr1	92906789	92913049	1809	1908	1003	1267	1982	969	0.0830546	0.0150989	0.0227298	0.0291629	0.013302	2.99391
chr1	92918239	92920389	516	408	147	613	196	416	0.0689569	0.00939789	0.0096965	0.0410694	0.00382888	3.74121
chr1	92932477	92935551	1452	742	225	1630	335	778	0.135735	0.0119555	0.0103819	0.0763907	0.00457779	4.89433
chr1	92978648	92979253	113	134	53	92	59	47	0.0536012	0.0109558	0.0124091	0.0218783	0.00409106	1.50032
chr1	9298524	9301157	959	743	838	293	5335	397	0.104658	0.013976	0.0451405	0.0160306	0.0851089	2.91564
chr1	93098850	93104548	2347	1560	2117	718	10907	1100	0.118381	0.0135624	0.052706	0.0181561	0.0804198	3.73381
chr1	93174772	93180082	977	1129	487	596	1211	1110	0.0528795	0.0105324	0.0130104	0.0161722	0.0095813	4.04301
chr1	93189644	93191872	298	441	180	211	267	428	0.0384304	0.00980255	0.0114578	0.0136418	0.00503336	3.71443
chr1	93194861	93197353	405	488	223	301	224	383	0.0466983	0.00969857	0.0126917	0.0173997	0.00377557	2.97191
chr1	93204431	93207468	528	435	183	531	198	524	0.0499591	0.00709434	0.00854676	0.0251886	0.00273863	3.33658
chr1	93227377	93227829	90	110	34	79	37	40	0.0571101	0.0120311	0.0106492	0.025132	0.0034321	1.70813
chr1	93234460	93238235	1421	1743	690	1108	2315	880	0.108176	0.0228705	0.0259272	0.0422869	0.0257618	4.50826
chr1	93342466	93344113	356	602	156	317	175	59	0.0620957	0.0180988	0.0134309	0.0277204	0.00446208	0.692554
chr1	93401044	93402451	242	228	100	152	293	163	0.0494062	0.00802311	0.0100771	0.0155575	0.00874423	2.23946
chr1	93478038	93480040	486	568	210	443	240	154	0.0697468	0.01405	0.0148757	0.0318728	0.00503485	1.4873
chr1	93511649	93513493	385	680	207	286	361	205	0.0599837	0.0182609	0.0159189	0.0223392	0.00822181	2.14939
chr1	93634834	93636228	421	851	141	341	212	139	0.0867514	0.030225	0.0143411	0.0352272	0.00638584	1.92752
chr1	93648414	93649059	108	77	27	168	49	101	0.0480574	0.00590566	0.0059302	0.0374778	0.00318728	3.02446
chr1	93667994	93668962	172	191	97	140	109	68	0.0510239	0.00976607	0.0142032	0.020821	0.00472671	1.35751
chr1	93684718	93687986	1264	1478	640	775	3101	584	0.111148	0.0224011	0.0277781	0.0341653	0.0398605	3.45586
chr1	93753267	93755576	759	1361	232	557	314	257	0.0944493	0.0291915	0.01425	0.0347489	0.00571181	2.15219
chr1	93800780	93804259	913	1150	306	837	318	321	0.0754154	0.016373	0.0124761	0.0346612	0.00383976	1.78437
chr1	93825047	93826786	368	393	123	271	136	89	0.0607949	0.0111906	0.0100298	0.0224449	0.00328432	0.989463
chr1	94080049	94081641	486	235	147	340	227	185	0.0876979	0.00730908	0.013093	0.0307582	0.00598779	2.24654
chr1	95313348	95314544	301	367	113	489	209	101	0.0722838	0.0151909	0.0133944	0.0588725	0.00733683	1.63225
chr1	9545085	9546570	756	390	340	619	281	130	0.146242	0.0130034	0.0324637	0.0600302	0.00794591	1.69232
chr1	9547348	9548411	157	129	69	99	91	87	0.0424157	0.00600701	0.00920122	0.0134088	0.00359382	1.58174
chr1	95665164	95669726	2075	850	1829	791	4817	808	0.130718	0.00922951	0.0568724	0.0249818	0.0443591	3.42546
chr1	9648801	9649629	215	82	70	304	91	101	0.0745509	0.00490083	0.0119807	0.0528466	0.00461257	2.35681
chr1	96871159	96872319	190	321	76	154	161	92	0.0470425	0.0136988	0.00928794	0.0191155	0.00582707	1.5329
chr1	9699229	9701517	556	1036	220	354	319	235	0.0698229	0.0224246	0.0136369	0.0222872	0.005856	1.98601
chr1	9747755	9748383	178	246	56	122	56	67	0.0813464	0.0193774	0.0126321	0.0279516	0.00374105	2.06055
chr1	97657820	97663735	3011	1568	2747	892	10630	917	0.146302	0.0131319	0.0658823	0.0217287	0.0755025	2.99847
chr1	97769372	97770920	359	423	153	384	144	73	0.0666211	0.01353	0.0140145	0.0357254	0.00390632	0.911654
chr1	9794968	9800941	4088	1063	3187	531	13953	1175	0.196705	0.00881614	0.0756929	0.0128094	0.0981429	3.80479
chr1	97976486	97977488	252	245	225	91	528	78	0.0722218	0.0121025	0.0318288	0.0130749	0.0221202	1.50436
chr1	98093493	98097140	1095	1036	755	470	4163	474	0.0862836	0.0140707	0.029365	0.018567	0.0479521	2.51352
chr1	9846557	9851159	1407	791	1121	567	4356	859	0.0878662	0.00851424	0.0345543	0.0177517	0.0397652	3.61003
chr1	9908451	9909414	292	204	110	268	182	115	0.0870712	0.0104849	0.0161903	0.0400641	0.00793324	2.3077
chr1	9964445	9970292	2576	1326	2793	583	11284	948	0.126621	0.0112343	0.0677644	0.0143668	0.0810797	3.13588
chr10	100013753	100018482	2207	1381	1980	673	6184	998	0.134125	0.0144658	0.0593939	0.0205046	0.054937	4.08158
chr10	100487040	100488587	573	397	182	838	151	247	0.106403	0.0127066	0.0166816	0.0780137	0.00409885	3.08663
chr10	100588790	100589694	312	171	101	405	59	52	0.0991003	0.00936177	0.0158347	0.0644918	0.00273943	1.11151
chr10	103023864	103033174	11599	1793	11717	1078	26949	2202	0.358091	0.00954101	0.178549	0.0166848	0.121619	4.57488
chr10	103034946	103036420	305	120	160	68	328	220	0.0594397	0.00403088	0.015391	0.00664377	0.00934412	2.88529
chr10	103366293	103369359	1365	1033	585	1120	628	424	0.127934	0.0166877	0.0270633	0.0526262	0.00860404	2.6743
chr10	105572369	105575490	1232	1415	697	642	2361	399	0.113435	0.0224561	0.0316766	0.0296347	0.0317775	2.47229
chr10	10557464	10558292	275	238	270	185	430	48	0.0953558	0.0142244	0.0462112	0.0321599	0.0217957	1.12007
chr10	105841090	105841683	133	133	76	155	48	9	0.0643627	0.0110937	0.0181537	0.0376048	0.00339556	0.293099
chr10	106469069	106471303	470	326	431	230	419	263	0.060449	0.00722687	0.0273614	0.0148302	0.00787758	2.27634
chr10	10689076	10689768	139	153	84	83	116	45	0.0576568	0.0109388	0.0171982	0.0172601	0.00703366	1.25614
chr10	107270382	107274320	2375	867	2415	520	7222	686	0.173319	0.0109054	0.08699	0.0190246	0.0770421	3.36897
chr10	108161365	108163105	505	802	187	402	140	116	0.0833799	0.0228237	0.0152399	0.0332755	0.00337898	1.2889
chr10	108298261	108299370	275	211	96	252	62	58	0.0712161	0.00941824	0.0122712	0.0327171	0.00234706	1.0108
chr10	108330736	108333535	1226	1709	584	568	527	335	0.125864	0.0302409	0.0295933	0.029234	0.00790877	2.31444
chr10	108568116	108568562	105	122	38	51	34	61	0.0675228	0.0135227	0.0120619	0.0164422	0.00319615	2.63986
chr10	109009542	109012125	646	699	329	484	1165	348	0.0718636	0.0134028	0.0180651	0.026993	0.0189448	2.60523
chr10	110453944	110457806	1250	763	1208	341	2441	615	0.0930152	0.00978611	0.0443691	0.0127212	0.0265521	3.0797
chr10	110743997	110746311	647	1117	304	475	456	365	0.0803382	0.0239063	0.0186321	0.0295693	0.00827695	3.05
chr10	11080212	11081502	244	201	198	123	345	212	0.0543291	0.00771401	0.0217609	0.0137302	0.0112292	3.17664
chr10	110856172	110857012	180	104	92	228	65	135	0.0615241	0.006127	0.0155214	0.0390694	0.00324768	3.10525
chr10	110918949	110920683	549	792	219	434	211	213	0.0909581	0.0226171	0.0179095	0.0360486	0.00511022	2.37486
chr10	110931607	110932120	111	143	49	64	51	66	0.0620767	0.0137843	0.0135261	0.0179438	0.0041693	2.48393
chr10	111009090	111012425	1562	1246	652	1145	1262	578	0.134593	0.0185056	0.0277306	0.0494626	0.0158961	3.35166
chr10	111164314	111166494	571	835	317	322	196	233	0.0752574	0.0189689	0.0206225	0.0212764	0.00377622	2.06661
chr10	111298165	111298901	140	239	91	144	34	29	0.0546046	0.0160672	0.0175191	0.0281574	0.00193851	0.761183
chr10	111335814	111336676	219	264	120	199	133	75	0.0729461	0.0151567	0.0197292	0.0332307	0.00647586	1.68116
chr10	111377232	111379139	537	244	168	730	161	287	0.080903	0.0063361	0.0124931	0.0551369	0.00354572	2.90979
chr10	111389711	111390184	125	46	34	94	27	38	0.0758054	0.00480828	0.0101774	0.028579	0.00239355	1.55083
chr10	111472552	111473943	301	485	117	298	103	80	0.0621579	0.0172629	0.0119257	0.0308514	0.00310924	1.11176
chr10	11149504	11150024	108	180	38	67	34	26	0.0595874	0.0171177	0.0103487	0.0185325	0.00274219	0.965371
chr10	111505488	111508434	1227	1274	947	573	708	402	0.119683	0.021419	0.045594	0.0280203	0.0100951	2.63879
chr10	111574364	111575026	138	132	50	122	41	99	0.0598321	0.0098644	0.0107003	0.0265182	0.00259852	2.88855
chr10	111594697	111595489	145	119	95	131	88	111	0.052561	0.00743505	0.0169976	0.0238065	0.004663	2.70775
chr10	111782342	111782933	139	77	55	145	53	36	0.0674935	0.00644435	0.0131819	0.0352975	0.00376193	1.17636
chr10	111842033	111843660	431	309	128	419	169	206	0.0761012	0.00940404	0.0111556	0.0370901	0.00436203	2.44777
chr10	111912733	111914486	294	241	114	361	142	192	0.0481822	0.00680766	0.00922175	0.0296603	0.00340185	2.11753
chr10	111972637	111973828	227	241	95	255	94	90	0.0547417	0.0100173	0.011308	0.0308292	0.00331366	1.46058
chr10	112268153	112275107	4411	1227	4645	689	13616	1474	0.182309	0.00874093	0.0947603	0.0142764	0.0822638	4.09976
chr10	11280413	11281935	498	548	131	449	116	84	0.0939936	0.0178275	0.0122042	0.0424858	0.00320048	1.06694
chr10	112818243	112825412	2270	308	2830	176	6873	620	0.0910071	0.00212834	0.0560022	0.00353746	0.0402795	1.67275
chr10	112927723	112929803	753	503	229	960	149	360	0.104014	0.0119758	0.0156135	0.0664809	0.00300864	3.34649
chr10	11342930	11344281	333	529	147	277	258	107	0.0708005	0.0193861	0.0154269	0.0295257	0.00801862	1.53097
chr10	114797355	114805497	8227	1450	8109	1150	20877	1632	0.29042	0.00882255	0.141293	0.0203522	0.107731	3.87699
chr10	115250905	115252751	408	493	146	440	107	140	0.0634983	0.0132248	0.0112156	0.0343308	0.0024343	1.46629
chr10	115314350	115316855	720	968	264	391	186	315	0.0825886	0.0191384	0.0149472	0.022485	0.00311881	2.43158
chr10	115362425	115362865	108	178	43	92	25	21	0.070397	0.0199982	0.0138346	0.030064	0.00238209	0.921169
chr10	115383682	115385613	462	799	227	333	145	130	0.0687391	0.0204904	0.0166708	0.024839	0.00315368	1.30165
chr10	115468715	115470267	308	307	279	103	214	244	0.0570096	0.00979439	0.0254901	0.00955792	0.00579027	3.03932
chr10	115584401	115589564	2628	1483	2495	717	6356	1005	0.146288	0.0142287	0.0685524	0.0200092	0.0517195	3.76477
chr10	116017884	116019401	451	524	195	388	438	140	0.0854031	0.0171029	0.0182264	0.0368348	0.0121244	1.78408
chr10	116112496	116114564	956	281	265	1134	320	317	0.132821	0.00672909	0.0181729	0.0789861	0.00649899	2.96386
chr10	116299489	116302430	821	538	841	257	2075	511	0.0802175	0.00906045	0.0405594	0.0125889	0.0296368	3.35998
chr10	116427680	116428845	278	174	90	170	123	104	0.0685354	0.00739369	0.0109517	0.0210111	0.00443264	1.72541
chr10	116470870	116476192	2820	1237	2478	833	6192	968	0.152286	0.0115139	0.0660515	0.0225521	0.04888	3.51785
chr10	116581021	116582148	254	526	124	192	88	26	0.0647282	0.023104	0.0155973	0.0245296	0.00327816	0.445885
chr10	116924377	116926166	334	268	249	197	182	470	0.0536367	0.00741809	0.0197371	0.0158603	0.00427243	5.07929
chr10	116949276	116950518	337	532	176	166	121	125	0.0779341	0.0212056	0.02009	0.0192457	0.00409045	1.94535
chr10	116962331	116963357	267	201	87	213	81	146	0.0747325	0.00969697	0.0120195	0.0298887	0.00331414	2.75005
chr10	116992720	116993757	355	124	63	266	52	127	0.0983105	0.00591881	0.00861155	0.0369302	0.00210505	2.36682
chr10	117034726	117035763	226	212	67	210	68	82	0.0625864	0.0101193	0.00915831	0.0291555	0.00275276	1.52818
chr10	117044059	117046530	655	534	267	545	357	391	0.0761661	0.0107029	0.015325	0.0317721	0.00606843	3.05976
chr10	117063374	117063752	113	144	31	83	37	11	0.0857054	0.0188249	0.0116054	0.03156	0.00410222	0.561451
chr10	117147808	117150907	1101	1139	763	305	1327	371	0.102093	0.0182042	0.0349221	0.0141787	0.0179873	2.31511
chr10	117223920	117224701	220	249	123	211	59	25	0.0808695	0.0157762	0.022317	0.0388842	0.00317031	0.618432
chr10	117229298	117230880	420	391	147	298	117	206	0.0762671	0.0122379	0.0131757	0.027129	0.00310571	2.51736
chr10	117375724	117378137	554	823	245	356	183	241	0.0659692	0.0168917	0.0144001	0.0212525	0.00318545	1.93125
chr10	117390084	117390821	189	205	91	124	60	82	0.0736163	0.0137628	0.0174954	0.0242138	0.00341626	2.14939
chr10	117397350	117398975	380	288	146	472	166	311	0.0671787	0.00877571	0.01274	0.041833	0.00428987	3.69997
chr10	117411249	117412606	457	306	125	390	102	99	0.0967353	0.0111643	0.0130602	0.0413869	0.00315614	1.41024
chr10	117416752	117419504	687	604	220	713	200	413	0.071733	0.0108703	0.0113385	0.0373234	0.00305267	2.90203
chr10	117431892	117433120	256	419	144	138	120	179	0.0598766	0.0168917	0.0166245	0.0161817	0.00410285	2.81747
chr10	117434704	117437375	657	640	283	486	403	350	0.0706802	0.0118674	0.0150275	0.0262118	0.0063376	2.5339
chr10	117571313	117572292	212	253	128	88	240	143	0.062184	0.012791	0.018532	0.0129406	0.0102906	2.82272
chr10	117627050	117631816	2418	1578	2247	714	4628	1202	0.145808	0.0164011	0.06688	0.0215849	0.0407948	4.87773
chr10	117641784	117642070	71	64	22	91	13	18	0.0711124	0.0110486	0.0108762	0.0456938	0.00190335	1.21325
chr10	117662913	117663417	117	117	39	112	43	74	0.0665983	0.011479	0.0109575	0.0319613	0.00357794	2.83465
chr10	117675592	117676527	405	210	109	423	92	111	0.124379	0.0111161	0.016523	0.0651272	0.00413017	2.29406
chr10	117682635	117684288	652	522	236	650	200	314	0.113313	0.0156367	0.0202449	0.0566338	0.00508102	3.67242
chr10	117710195	117710877	116	246	80	113	42	16	0.0488209	0.0178453	0.0166191	0.0238427	0.00258396	0.453167
chr10	117745490	117746907	415	405	114	363	116	139	0.084128	0.0141511	0.0114069	0.0368917	0.00343746	1.89626
chr10	117792385	117793346	189	257	125	196	66	47	0.0564749	0.0132364	0.0184363	0.0293615	0.00288287	0.945108
chr10	117845194	117847960	720	1023	283	442	341	382	0.0747984	0.0183179	0.0145116	0.0230203	0.00517847	2.67062
chr10	117860766	117861444	168	125	71	168	61	91	0.0711227	0.00912117	0.0148363	0.0356564	0.003775	2.59257
chr10	117894411	117894805	127	37	27	139	29	70	0.092422	0.00464104	0.0096985	0.0507126	0.00308502	3.42815
chr10	117905753	117906361	142	183	73	82	62	45	0.0670255	0.0148883	0.0170076	0.0194041	0.0042779	1.4294
chr10	117951812	117955479	637	696	270	466	195	433	0.0499205	0.00940135	0.0104441	0.0183086	0.00223389	2.28358
chr10	118044797	118045454	157	125	69	34	48	70	0.0685871	0.00941227	0.0148786	0.00744648	0.00306529	2.05793
chr10	118124799	118130123	1521	1134	709	1157	582	905	0.0821067	0.0105512	0.0188914	0.0313121	0.00459261	3.28766
chr10	118138083	118139122	230	111	74	241	79	126	0.0635716	0.0052881	0.0100957	0.033395	0.00319191	2.34367
chr10	118140490	118142488	454	706	213	333	194	283	0.0652848	0.0174986	0.0151184	0.0240065	0.00407798	2.73862
chr10	118675979	118676484	151	47	31	244	25	58	0.0857818	0.00460212	0.00869259	0.0694924	0.00207609	2.21736
chr10	118802807	118804690	447	252	221	284	142	221	0.0682017	0.0066272	0.0166437	0.0217238	0.00316711	2.26919
chr10	118867667	118870997	1386	1459	872	927	781	354	0.119607	0.0217016	0.0371433	0.0401054	0.00985219	2.05583
chr10	119130885	119132266	317	232	158	259	104	169	0.0659356	0.00831745	0.0162214	0.0270078	0.00316214	2.36558
chr10	119239044	119240896	430	741	224	456	149	131	0.0667055	0.0198131	0.0171518	0.035464	0.00337884	1.36759
chr10	119451989	119456084	2249	1411	2204	750	6248	556	0.157833	0.0170678	0.0763466	0.0263876	0.064097	2.62587
chr10	119691501	119692966	309	293	253	274	349	210	0.0605889	0.00990248	0.0244864	0.0269348	0.0100034	2.77105
chr10	120160472	120163778	495	456	401	359	209	379	0.0430269	0.00683189	0.0172047	0.0156444	0.00265564	2.21699
chr10	120171226	120171975	179	182	113	78	105	37	0.0686058	0.0120232	0.0213774	0.0149876	0.0058828	0.954331
chr10	120199871	120206684	2437	1410	1780	1394	1607	1072	0.102807	0.0102524	0.0370643	0.0294821	0.00990992	3.04335
chr10	120390443	120392380	421	219	236	312	228	277	0.0624449	0.00559887	0.0172781	0.0232006	0.00494353	2.76493
chr10	120396544	120399116	659	482	324	462	252	394	0.0736231	0.00928149	0.0178667	0.0258762	0.00411545	2.9622
chr10	120428203	120429614	407	401	256	181	838	234	0.0828569	0.0140708	0.0257243	0.0184732	0.0249382	3.20582
chr10	120471849	120480272	12543	3037	13685	1508	35453	2056	0.428008	0.0178623	0.230497	0.0257977	0.176844	4.72132
chr10	120521909	120524496	508	432	256	557	178	304	0.0564246	0.00827046	0.014035	0.0310162	0.00289009	2.27231
chr10	120550061	120553802	2042	1329	1458	807	5523	764	0.156863	0.0175967	0.055283	0.031079	0.0620194	3.94955
chr10	120694504	120695541	217	149	156	117	136	145	0.060094	0.00711212	0.0213238	0.0162438	0.00550551	2.70227
chr10	120697225	120697836	206	161	71	150	77	65	0.0967575	0.0130342	0.0164606	0.0353214	0.00528683	2.05457
chr10	120707560	120708625	255	330	91	200	78	116	0.0687625	0.0153379	0.0121122	0.0270378	0.00307464	2.10504
chr10	120743992	120746048	423	364	246	358	420	303	0.0591119	0.00876753	0.0169683	0.0250811	0.00857969	2.84949
chr10	120856665	120858034	459	224	108	480	103	104	0.0963077	0.00810098	0.0111851	0.0504915	0.00315917	1.46849
chr10	120868805	120872082	763	399	390	516	424	402	0.066909	0.00603079	0.0168808	0.022685	0.00543517	2.37233
chr10	120896063	120900791	1739	1308	1238	448	3300	597	0.105706	0.013704	0.0371441	0.0136523	0.0293225	2.4421
chr10	120977656	120980324	866	1287	326	578	312	333	0.0932692	0.0238913	0.0173303	0.0312088	0.00491205	2.41354
chr10	121032119	121034972	779	869	490	487	862	303	0.0784607	0.0150861	0.0243602	0.0245908	0.0126914	2.05375
chr10	121089528	121090159	131	98	57	155	45	72	0.0595831	0.0076828	0.0127966	0.0353437	0.00299193	2.20381
chr10	121265999	121267759	635	266	309	571	147	372	0.103653	0.00748398	0.0248964	0.0467277	0.00350763	4.08641
chr10	121307380	121314487	3138	2022	3297	701	9730	1431	0.126904	0.0140943	0.0658127	0.0142124	0.0575204	3.89449
chr10	121336171	121337217	234	125	62	255	68	106	0.0642448	0.00591526	0.00840201	0.0350987	0.00272909	1.95847
chr10	121348382	121353116	2362	1445	2063	771	5595	953	0.143393	0.0151202	0.0618183	0.0234656	0.049652	3.89342
chr10	121363806	121366050	941	884	224	929	409	427	0.120488	0.0195095	0.014157	0.0596344	0.00765532	3.67934
chr10	121404074	121405241	176	257	114	101	90	151	0.043315	0.0109019	0.0138484	0.0124617	0.00323784	2.50088
chr10	121475019	121477079	642	910	315	367	203	335	0.0895418	0.0218763	0.0216856	0.0256617	0.0041388	3.14431
chr10	121505232	121507583	688	682	217	400	179	286	0.0840853	0.0143667	0.0130906	0.0245087	0.00319795	2.35227
chr10	121568850	121569529	151	186	55	160	34	61	0.0638318	0.0135523	0.011476	0.0339085	0.002101	1.73532
chr10	121586193	121587268	286	409	92	245	98	91	0.0764051	0.0188331	0.0121315	0.0328134	0.0038271	1.63602
chr10	121625467	121628573	759	847	324	690	265	484	0.0702214	0.0135068	0.0147959	0.0320041	0.00358394	3.01344
chr10	121640593	121643762	1297	1185	931	747	4392	547	0.117611	0.0185212	0.0416705	0.0339593	0.0582183	3.338
chr10	121718958	121719945	490	166	73	480	61	140	0.142563	0.00832456	0.0104834	0.0700136	0.00259435	2.74113
chr10	121739627	121740372	200	229	98	173	49	44	0.0770655	0.0152092	0.0186391	0.0334199	0.00276003	1.14097
chr10	121750274	121751149	315	198	77	339	37	205	0.103365	0.0111988	0.0124717	0.0557691	0.00177482	4.52698
chr10	122046753	122047942	363	795	152	219	262	91	0.0876856	0.0331002	0.0181232	0.0265213	0.00925147	1.47929
chr10	122095902	122097806	563	598	202	631	123	177	0.0849537	0.0155531	0.0150451	0.0477345	0.0027131	1.79737
chr10	122447734	122452212	4156	1026	4313	835	8954	870	0.266725	0.0113495	0.136627	0.026866	0.0840025	3.75748
chr10	122676221	122682171	3154	1651	3314	1106	8188	1227	0.152349	0.0137457	0.0790134	0.0267832	0.0578155	3.98853
chr10	122792688	122793578	146	149	68	112	84	85	0.0471025	0.0082855	0.0108285	0.018115	0.00396148	1.84544
chr10	122801799	122803427	542	419	166	498	156	273	0.0956416	0.0127439	0.0144586	0.0440561	0.00402402	3.2419
chr10	122912649	122913660	352	191	114	341	106	114	0.0999841	0.00935111	0.0159832	0.0485592	0.00440131	2.17913
chr10	122931470	122933014	508	265	169	641	97	265	0.0945157	0.00849822	0.0155202	0.0597898	0.00263815	3.318
chr10	122960631	122964516	806	557	511	354	212	517	0.0596212	0.00710171	0.0186576	0.013128	0.00229239	2.57363
chr10	122984090	122987699	1039	1160	391	784	246	481	0.0827327	0.0159207	0.0153677	0.0312973	0.00286341	2.57749
chr10	123075956	123076889	277	371	99	249	81	16	0.0852514	0.0196806	0.0150393	0.0384194	0.00364414	0.331384
chr10	123196486	123200869	1320	915	522	545	507	563	0.086551	0.010341	0.0168942	0.0179153	0.00485952	2.48426
chr10	123263522	123269089	5703	1520	6042	938	14106	1028	0.294424	0.0135255	0.153964	0.0242774	0.106454	3.57151
chr10	125388084	125390286	785	648	326	785	925	312	0.102429	0.0145737	0.0209962	0.0513515	0.0176435	2.73967
chr10	125725339	125726795	729	201	138	783	111	175	0.143826	0.00683513	0.0134387	0.0774462	0.00320125	2.32347
chr10	125800495	125801854	207	144	97	83	65	160	0.0437522	0.00524607	0.0101198	0.00879502	0.00200831	2.27583
chr10	125838448	125840342	634	274	217	771	188	269	0.096172	0.00716394	0.0162476	0.0586331	0.00416874	2.74601
chr10	125957557	125958118	133	75	53	128	35	58	0.0680274	0.00661204	0.0133807	0.0328225	0.00261691	1.99641
chr10	125965603	125968436	1285	1207	542	1071	599	509	0.130338	0.0211017	0.0271355	0.0544612	0.00888144	3.47437
chr10	126330466	126330830	96	65	32	85	30	28	0.0756044	0.0088233	0.0124393	0.0335602	0.0034537	1.48397
chr10	126809231	126810736	561	301	184	530	72	219	0.10708	0.00990266	0.0173353	0.0507164	0.00200893	2.81305
chr10	126900514	126901447	308	511	130	202	95	149	0.0947922	0.0271072	0.0197485	0.0311675	0.00427399	3.08601
chr10	126905261	126906056	206	293	79	174	66	52	0.0743914	0.0182375	0.0140816	0.0315017	0.00348407	1.26371
chr10	126927249	126930876	940	1163	536	508	472	692	0.0744782	0.0158826	0.0209621	0.0201788	0.00546677	3.68975
chr10	126934326	126935717	268	242	115	235	110	180	0.0553432	0.00861364	0.0117219	0.0243291	0.00332055	2.50145
chr10	126956407	126958118	566	567	223	367	278	329	0.0950345	0.0164093	0.0184816	0.030893	0.00682335	3.7175
chr10	126961400	126962873	405	290	133	375	93	179	0.0789817	0.0097479	0.0128024	0.0366633	0.0026512	2.34917
chr10	126971203	126972934	444	499	242	189	186	183	0.0736892	0.0142746	0.0198247	0.0157258	0.00451254	2.04391
chr10	126978136	126981097	854	1678	398	325	233	347	0.0828784	0.0280684	0.019065	0.0158123	0.00330542	2.26622
chr10	127009577	127011542	550	282	220	533	156	320	0.080417	0.00710683	0.0158773	0.0390698	0.00333424	3.14865
chr10	127030047	127030947	237	320	111	157	75	104	0.0756123	0.0175969	0.0174798	0.0251115	0.00349778	2.23289
chr10	127037413	127038071	144	180	54	155	50	112	0.0628125	0.0135331	0.0116264	0.0338957	0.00318817	3.28769
chr10	127040699	127042465	791	1007	246	581	342	214	0.128679	0.028236	0.0197532	0.0473846	0.00813291	2.3428
chr10	127048162	127050370	1127	922	766	513	1954	502	0.146655	0.0206798	0.0492007	0.0334672	0.0371694	4.39609
chr10	127058348	127065241	1994	2713	934	988	1097	1055	0.0831424	0.0194979	0.0192227	0.020653	0.00668639	2.96033
chr10	127069398	127071464	411	628	207	275	180	251	0.0571571	0.0150532	0.0142091	0.019173	0.00365922	2.34905
chr10	127077322	127084083	4045	2494	3874	687	10065	1850	0.171954	0.0182739	0.0812873	0.0146413	0.0625453	5.29243
chr10	127089235	127092489	900	1020	826	423	1991	892	0.0794804	0.015526	0.0360054	0.0187278	0.0257026	5.30118
chr10	127163582	127172072	4761	4041	3291	2325	7898	2225	0.161179	0.0235798	0.054993	0.0394604	0.0390854	5.06909
chr10	127177130	127182045	1774	2290	1121	541	2246	1357	0.103731	0.0230799	0.0323543	0.0158593	0.0191979	5.33982
chr10	127182140	127184562	490	638	221	217	264	515	0.0581315	0.013046	0.0129413	0.0129064	0.00457833	4.11161
chr10	127188089	127191077	970	1772	332	529	330	337	0.0932856	0.029373	0.0157598	0.0255051	0.00463921	2.18103
chr10	127194978	127195922	158	269	96	69	51	65	0.0480611	0.0141036	0.0144138	0.0105224	0.00226775	1.33058
chr10	127210906	127212028	324	526	136	185	88	133	0.0829343	0.0232069	0.0171829	0.0237405	0.00329275	2.29103
chr10	127262058	127264352	643	1039	242	395	262	415	0.0805373	0.0224307	0.0149613	0.0248035	0.00479706	3.49803
chr10	127266237	127266921	131	223	68	138	41	25	0.054973	0.0161296	0.014085	0.0290326	0.00251507	0.706005
chr10	127289399	127291123	359	566	189	215	160	94	0.0598238	0.0162569	0.0155457	0.0179617	0.00389751	1.05414
chr10	127311181	127312754	521	535	151	611	116	107	0.0951485	0.0168407	0.0136116	0.0559415	0.00309677	1.31504
chr10	127322119	127333719	5403	3171	4452	1682	5808	2289	0.133878	0.0135429	0.05445	0.0208943	0.0210372	3.81688
chr10	127335917	127337987	406	430	164	297	161	380	0.0563527	0.0102872	0.0112357	0.0206668	0.00326665	3.54946
chr10	127338939	127342552	1549	2062	488	766	455	470	0.123206	0.028269	0.0191589	0.0305449	0.00529029	2.51575
chr10	127350174	127352368	448	541	175	270	139	325	0.0586695	0.0122116	0.0113121	0.0177267	0.00266095	2.86423
chr10	127379913	127380633	186	370	85	103	54	63	0.074156	0.0254259	0.0167271	0.0205873	0.00314713	1.6903
chr10	127507452	127518937	3746	4509	1974	1512	2702	2432	0.0937492	0.0194501	0.0243846	0.0189706	0.00988491	4.09594
chr10	127520056	127537360	10882	7723	11317	2269	19854	5573	0.180761	0.0221118	0.0927893	0.0188956	0.0482095	6.22983
chr10	127555874	127557241	223	309	93	101	96	177	0.0468584	0.0111914	0.00964573	0.0106398	0.00294877	2.50291
chr10	127563722	127564678	184	259	71	68	61	166	0.0552681	0.0134091	0.0105265	0.0102399	0.00267839	3.35548
chr10	127590422	127591081	134	129	50	61	38	57	0.0583619	0.00968403	0.0107489	0.0133194	0.00241934	1.67067
chr10	127620315	127622337	517	864	433	211	288	207	0.0734621	0.0211606	0.030369	0.0150309	0.00598209	1.9794
chr10	127642013	127644213	597	690	401	258	506	341	0.0779692	0.0155324	0.0258501	0.0168926	0.00966022	2.99704
chr10	127652653	127653817	177	207	113	100	90	115	0.0436733	0.00880349	0.0137623	0.0123701	0.00324618	1.90955
chr10	127657769	127659117	262	281	177	152	114	129	0.0558288	0.0103206	0.0186166	0.0162379	0.00355099	1.84985
chr10	127661842	127669743	3928	3546	3853	1043	3240	1791	0.14289	0.0222337	0.0691831	0.0190215	0.0172292	4.38447
chr10	127676379	127678031	425	524	194	569	120	145	0.0739069	0.0157061	0.016652	0.0496063	0.00305046	1.69689
chr10	127739599	127740296	174	314	70	139	61	75	0.0716577	0.0222887	0.0142292	0.0286984	0.00367224	2.07857
chr10	127749311	127751280	422	383	181	372	179	294	0.0615765	0.00963259	0.0130362	0.0272129	0.00381806	2.88695
chr10	127905144	127907649	326	299	191	251	188	267	0.0373943	0.00591154	0.0108141	0.0144341	0.00315234	2.06105
chr10	128015080	128016019	282	216	99	297	69	133	0.0862363	0.0113851	0.0149433	0.045533	0.00308445	2.73705
chr10	128035100	128036609	234	455	160	221	124	106	0.0445459	0.0149295	0.0150342	0.0210918	0.00345065	1.35796
chr10	128057946	128060013	669	724	215	602	191	169	0.0929917	0.017346	0.0147512	0.0419511	0.00388096	1.58086
chr10	128082795	128084088	205	350	176	155	113	60	0.0455395	0.0134012	0.0192982	0.0172622	0.00366945	0.896965
chr10	128092276	128095212	626	1175	240	319	211	293	0.0612688	0.0198219	0.0115943	0.0156525	0.0030188	1.92984
chr10	128193322	128195957	862	1401	297	469	402	313	0.0940006	0.0263332	0.0159863	0.0256404	0.00640821	2.29698
chr10	128211638	128213687	405	566	195	337	154	145	0.0567897	0.0136796	0.0134964	0.0236905	0.00315663	1.36827
chr10	128231666	128232872	322	442	160	342	81	82	0.0766862	0.0181437	0.0188084	0.0408335	0.0028199	1.31421
chr10	128302958	128303766	138	232	112	131	84	29	0.0490342	0.0142086	0.019643	0.0233357	0.00436302	0.693439
chr10	128322243	128323394	241	350	125	189	90	125	0.0601358	0.0150531	0.0153956	0.0236432	0.00328282	2.09902
chr10	128368166	128370859	507	852	207	315	206	247	0.0540977	0.0156694	0.0109021	0.0168504	0.00321311	1.77361
chr10	128376363	128377915	329	830	136	204	131	131	0.0608966	0.0264799	0.0124253	0.0189303	0.00354451	1.63177
chr10	128409203	128411738	792	821	244	1034	200	205	0.0897728	0.01604	0.0136514	0.0587583	0.00331388	1.56374
chr10	128457974	128460166	851	1466	276	420	377	243	0.111547	0.0331212	0.017857	0.0276	0.00722369	2.14351
chr10	128494429	128494878	108	200	39	61	24	69	0.068989	0.0220205	0.0122967	0.0195351	0.00224107	2.96616
chr10	128523973	128526458	1059	1945	400	484	591	557	0.122451	0.038764	0.0228295	0.0280571	0.00998948	4.33424
chr10	128536153	128536871	117	160	71	117	48	49	0.0467763	0.0110256	0.0140109	0.0234506	0.00280523	1.31833
chr10	128546922	128549263	434	880	217	290	248	111	0.0532686	0.0186168	0.0131465	0.0178447	0.0044496	0.916842
chr10	128564628	128566281	398	521	175	345	142	189	0.0691698	0.0156068	0.0150121	0.0300595	0.00360752	2.21047
chr10	128583802	128585185	267	229	135	154	139	136	0.0554554	0.00819803	0.01384	0.0160355	0.00422022	1.90091
chr10	128588406	128590659	828	1248	541	336	1266	367	0.105595	0.0274329	0.034055	0.0214824	0.0236013	3.14971
chr10	128631629	128634096	533	446	189	307	156	462	0.0620799	0.00895365	0.0108656	0.0179263	0.00265605	3.62122
chr10	128641061	128643045	316	317	160	200	184	332	0.045761	0.00791242	0.0114366	0.01452	0.00389506	3.23546
chr10	128643807	128645955	492	424	407	189	768	539	0.0658108	0.00977552	0.0268718	0.0126743	0.0150169	4.85189
chr10	128669137	128669704	111	206	55	76	62	33	0.056175	0.0179692	0.0137389	0.0192825	0.00458669	1.12389
chr10	128673086	128674759	512	782	224	250	332	263	0.0879191	0.0231452	0.0189859	0.021522	0.00833372	3.0392
chr10	12867501	12869858	716	1208	343	378	447	192	0.0872847	0.0253824	0.020639	0.0231018	0.00796563	1.57513
chr10	128695636	128697629	989	485	294	1373	136	273	0.142574	0.0120511	0.0209199	0.0992301	0.00286596	2.64848
chr10	128704534	128706186	385	691	207	222	120	240	0.0669509	0.0207117	0.0177679	0.0193543	0.00305046	2.80865
chr10	128742920	128745791	913	1410	484	281	352	568	0.0913808	0.0243246	0.0239111	0.0141	0.00515009	3.8258
chr10	128747596	128748418	179	290	109	91	68	61	0.0625204	0.0174586	0.0187916	0.0159345	0.00347189	1.4338
chr10	128803753	128805720	451	793	278	270	178	141	0.0658749	0.0199645	0.0200428	0.0197714	0.00380059	1.38597
chr10	128889027	128894871	1400	1386	1192	377	3690	1266	0.0688513	0.0117487	0.0289354	0.00929511	0.0265276	4.18994
chr10	128895302	128896725	297	361	203	144	364	246	0.0599536	0.0125605	0.0202267	0.014573	0.0107411	3.34183
chr10	128908028	128911393	1343	1459	535	882	1409	675	0.114691	0.0214759	0.0225516	0.0377618	0.0175895	3.87925
chr10	128923076	128924000	231	337	108	300	94	105	0.0717859	0.0180509	0.0165661	0.0467388	0.00427014	2.19587
chr10	128932752	128935548	711	664	614	341	2443	501	0.0730711	0.0117621	0.0311468	0.0175695	0.0367018	3.465
chr10	12911546	12912375	182	138	74	163	60	94	0.0630321	0.0082378	0.01265	0.0283014	0.00303759	2.19083
chr10	12922589	12923361	270	283	90	258	56	43	0.100404	0.0181392	0.0165197	0.0480992	0.00304414	1.07609
chr10	12939791	12943243	1535	678	1209	641	3506	866	0.127785	0.00972845	0.0496784	0.0267522	0.042665	4.85154
chr10	12963255	12965322	588	992	323	340	649	349	0.0817326	0.0237668	0.022161	0.0236933	0.0131871	3.26463
chr10	13008226	13008980	189	184	57	127	51	48	0.0719587	0.0120748	0.0107119	0.0242412	0.00283844	1.22985
chr10	130412114	130413198	323	149	101	373	211	96	0.0855739	0.00680404	0.0132078	0.0495424	0.00817164	1.71159
chr10	130469809	130470756	279	178	133	278	237	53	0.0845989	0.00930298	0.0199059	0.0422605	0.010505	1.0815
chr10	13058695	13063245	2347	683	1720	730	5794	746	0.148243	0.00743574	0.0536241	0.0231161	0.0534968	3.17096
chr10	13089478	13092630	989	273	341	154	3614	105	0.0901656	0.00428992	0.0153451	0.00703873	0.0481638	0.644205
chr10	13192741	13193248	127	83	49	231	33	20	0.0718636	0.00809515	0.0136858	0.0655309	0.00272965	0.761596
chr10	13323429	13324407	211	285	81	143	158	72	0.0619539	0.0144236	0.0117393	0.02105	0.00678158	1.42268
chr10	13472008	13476351	1683	895	1637	373	4226	723	0.111369	0.0102081	0.0534684	0.0123742	0.0408786	3.21964
chr10	13500810	13501258	107	72	35	59	59	26	0.0685025	0.00794505	0.0110601	0.0189367	0.00552156	1.12017
chr10	13867907	13869735	459	473	227	344	426	243	0.0721386	0.0128132	0.0176096	0.0271046	0.00978706	2.57011
chr10	13961838	13969738	7390	2398	6812	739	21346	1491	0.268863	0.0150376	0.122329	0.0134791	0.113525	3.65052
chr10	13979816	13983477	962	381	553	210	326	419	0.0755137	0.00515486	0.0214262	0.00826416	0.00374072	2.21337
chr10	14543596	14546414	1728	711	1559	368	4243	433	0.176205	0.0124964	0.0784674	0.0188127	0.0632462	2.97133
chr10	14759682	14760984	277	241	272	82	492	120	0.0611088	0.00916396	0.0296185	0.00906916	0.0158664	1.78154
chr10	15727285	15727617	72	26	16	89	26	23	0.0621523	0.00386847	0.00681732	0.0385162	0.00328084	1.33611
chr10	17237486	17238183	175	108	42	161	32	88	0.0720695	0.00766617	0.00853752	0.0332406	0.00192642	2.43885
chr10	17721786	17724486	877	1168	297	547	164	306	0.0933348	0.0214254	0.0156016	0.0291851	0.00255138	2.19157
chr10	17947208	17948280	231	279	84	176	77	30	0.0618844	0.0128829	0.0111075	0.023638	0.00301542	0.540854
chr10	18022072	18023312	327	472	110	264	99	169	0.0757434	0.0188443	0.0125765	0.030657	0.00335212	2.63435
chr10	18055317	18056295	182	393	63	146	60	17	0.0534389	0.0198893	0.00913053	0.0214916	0.00257528	0.335911
chr10	18194154	18195083	238	110	78	186	63	93	0.0735636	0.0058603	0.0119001	0.0288222	0.00284652	1.93445
chr10	18213395	18214576	446	179	94	428	74	99	0.108464	0.00750319	0.0112836	0.0521824	0.0026307	1.62023
chr10	18316810	18320717	1989	1404	1907	747	3396	754	0.146302	0.0178001	0.0692364	0.0275463	0.0365148	3.73229
chr10	18407552	18408283	136	188	71	119	59	119	0.0534068	0.012725	0.0137621	0.0234279	0.00338686	3.14481
chr10	18462753	18463616	254	108	97	234	89	132	0.0845062	0.00619328	0.0159293	0.0390301	0.00432845	2.95542
chr10	18469312	18469938	216	170	66	240	35	82	0.0990273	0.0134336	0.0149353	0.0551622	0.00234562	2.52991
chr10	18548987	18549954	168	193	73	101	50	63	0.0498888	0.00987853	0.0107	0.0150364	0.00217046	1.25899
chr10	18591303	18592306	179	184	104	184	123	148	0.0512493	0.00908018	0.0146973	0.0264108	0.00514787	2.85159
chr10	18743300	18744090	278	320	178	174	480	79	0.101027	0.020044	0.0319287	0.0317008	0.0254989	1.93201
chr10	18843983	18847238	1162	992	881	434	1213	626	0.102587	0.0150952	0.038391	0.0192089	0.0156543	3.71919
chr10	19014899	19016275	545	471	126	475	183	102	0.113771	0.0169472	0.012983	0.0497116	0.00558436	1.43293
chr10	19351192	19364276	7995	2295	6809	1129	7038	3299	0.175636	0.00868999	0.0738325	0.0124342	0.0226012	4.87716
chr10	19441714	19442192	111	72	48	91	43	34	0.0666126	0.00744745	0.0142182	0.0273781	0.00377215	1.3731
chr10	19591501	19592780	321	430	227	151	199	142	0.0720881	0.0166444	0.0251625	0.0170006	0.0065328	2.14604
chr10	19711985	19713215	290	199	271	87	1128	135	0.0677187	0.0080095	0.0312356	0.010185	0.0385041	2.12146
chr10	19846052	19854959	8434	2557	8556	1013	28113	2287	0.272159	0.014222	0.136279	0.016388	0.132612	4.96643
chr10	19930731	19937445	4688	1733	4972	815	14809	1510	0.200683	0.0127868	0.105057	0.0174908	0.0926693	4.35
chr10	20124659	20125303	120	91	58	139	66	38	0.0534799	0.00699024	0.0127587	0.0310565	0.00429972	1.13968
chr10	20147481	20150251	1122	1152	495	459	284	426	0.116393	0.0205981	0.0253458	0.0238712	0.00430664	2.97394
chr10	20311821	20313096	306	469	158	280	66	47	0.068935	0.0182109	0.0175689	0.0316232	0.00217345	0.712534
chr10	20347262	20348083	199	156	67	222	68	36	0.0695905	0.00940293	0.0115649	0.0389206	0.00347611	0.847206
chr10	20400207	20400818	153	137	49	110	42	41	0.0718636	0.0110912	0.0113601	0.0259023	0.00288373	1.29596
chr10	20649392	20650133	173	71	80	253	44	92	0.067021	0.00474094	0.0152976	0.0491377	0.00249175	2.39852
chr10	20951582	20954634	826	721	320	698	265	159	0.0777718	0.0117009	0.0148717	0.0329478	0.00364733	1.00746
chr10	21091805	21093564	427	324	152	330	506	341	0.0697403	0.00912101	0.0122537	0.0270209	0.0120808	3.74801
chr10	21100012	21102440	573	533	260	248	1083	361	0.0678103	0.010872	0.0151874	0.0147137	0.0187352	2.875
chr10	21145085	21145398	74	86	39	47	79	25	0.067744	0.01357	0.0176227	0.0215708	0.0105719	1.54017
chr10	21157885	21163794	4440	2832	3790	1120	17378	1244	0.215955	0.0237419	0.0909892	0.0273104	0.123557	4.07185
chr10	21746081	21747138	182	253	98	152	96	123	0.0494487	0.011848	0.0131425	0.0207041	0.00381278	2.24894
chr10	21846343	21847453	223	173	54	166	79	103	0.0576978	0.00771512	0.00689633	0.0215324	0.00298792	1.79342
chr10	21882181	21883037	216	310	139	69	63	112	0.0724505	0.0179222	0.0230129	0.0116029	0.00308899	2.52811
chr10	21898843	21899678	214	89	41	194	39	164	0.0735828	0.00527466	0.0069585	0.0334421	0.00196026	3.79486
chr10	21936714	21937081	79	65	25	51	26	52	0.0617089	0.00875137	0.00963896	0.0199719	0.00296881	2.73347
chr10	21991778	21995519	871	1278	442	421	264	544	0.0669088	0.0169214	0.0167593	0.0162135	0.00296453	2.81225
chr10	22148436	22161393	6106	3169	4765	1895	10611	3480	0.135453	0.012117	0.0521751	0.0210751	0.0344092	5.19517
chr10	22273673	22275120	679	406	602	202	559	218	0.134794	0.0138921	0.0589883	0.0201039	0.0162218	2.91237
chr10	22645011	22645761	178	219	79	143	69	46	0.0681316	0.0144482	0.0149254	0.0274406	0.0038607	1.18489
chr10	22730995	22732693	553	615	155	587	111	185	0.0935622	0.0179346	0.0129442	0.04979	0.00274528	2.10638
chr10	22811538	22822947	8830	1455	8938	691	3958	2644	0.222456	0.00631812	0.111146	0.00872751	0.0145763	4.48265
chr10	22841756	22845661	1441	343	1128	163	174	718	0.106048	0.00435083	0.0409746	0.00601386	0.00187186	3.55591
chr10	22879846	22880152	60	49	26	28	19	31	0.05618	0.00790803	0.0120164	0.0131437	0.00260059	1.95336
chr10	23345468	23352000	6654	1283	6368	528	19418	1432	0.292778	0.00973026	0.138302	0.0116471	0.124896	4.24023
chr10	23786777	23787822	210	381	144	141	107	48	0.0577107	0.0180469	0.019533	0.0194261	0.00429842	0.887704
chr10	23796694	23797358	148	231	112	99	295	46	0.0639748	0.0172108	0.0238965	0.0214542	0.0186405	1.33812
chr10	24222698	24225180	957	613	756	572	1583	438	0.110791	0.0122319	0.0431999	0.0331984	0.0267893	3.41237
chr10	24595338	24596723	367	729	140	192	117	181	0.0761152	0.02606	0.0143319	0.0199635	0.00354715	2.52624
chr10	24709331	24714174	2364	1104	1972	480	5318	810	0.140285	0.0112921	0.0577618	0.0142802	0.0461318	3.23474
chr10	24826210	24826865	200	47	30	165	39	109	0.0876385	0.0035498	0.00648867	0.0362475	0.00249814	3.21426
chr10	25028977	25029623	150	126	50	192	38	84	0.0666432	0.00964887	0.0109649	0.0427656	0.00246795	2.5115
chr10	25296615	25297339	133	260	31	93	32	29	0.052733	0.0177683	0.00606683	0.018486	0.00185468	0.773782
chr10	25359371	25360775	407	773	163	206	146	69	0.0832697	0.0272592	0.0164607	0.0211295	0.00436649	0.950017
chr10	26075972	26079146	1356	709	1410	383	3665	483	0.122768	0.011064	0.0630106	0.0173841	0.048505	2.94281
chr10	26371373	26378127	5261	1806	4525	782	6405	819	0.223878	0.0132465	0.0950454	0.0166832	0.0398428	2.3454
chr10	26772311	26773132	174	162	78	166	68	32	0.060848	0.00976458	0.0134636	0.0291028	0.00347611	0.753072
chr10	28073956	28076476	606	945	293	334	155	288	0.0690985	0.0185725	0.0164905	0.0190929	0.00258354	2.20993
chr10	29143173	29144801	459	472	336	116	1461	196	0.0809954	0.0143559	0.0292655	0.0102621	0.0376865	2.32752
chr10	29146355	29148856	895	1357	504	329	2646	355	0.102826	0.0268722	0.0285813	0.0189499	0.0444385	2.74473
chr10	29196188	29198061	704	278	260	607	404	398	0.107987	0.00734997	0.0196853	0.0466785	0.00905875	4.10839
chr10	29313094	29314333	306	228	167	319	109	135	0.0709363	0.00911011	0.0191088	0.0370738	0.0036937	2.10606
chr10	29532611	29537584	3835	1043	3859	505	10924	890	0.22163	0.0103894	0.11008	0.0146313	0.0922853	3.46133
chr10	30200161	30200637	101	151	37	141	35	21	0.0608656	0.0156844	0.0110058	0.0425989	0.00308323	0.851647
chr10	30599979	30600618	113	155	48	132	25	49	0.0507536	0.0119995	0.0106414	0.0297229	0.00164141	1.48107
chr10	30618121	30618589	147	247	60	157	38	14	0.0900976	0.0260936	0.0181517	0.0482419	0.00340461	0.577449
chr10	30802222	30803882	481	801	191	350	156	143	0.0832423	0.0238931	0.0163156	0.0303666	0.00394649	1.66542
chr10	30840633	30846928	3747	1686	3696	1011	8548	1428	0.171075	0.0132679	0.0832924	0.0231411	0.0570501	4.38755
chr10	31313407	31313947	112	149	39	93	46	38	0.0595099	0.0136458	0.0102283	0.0247733	0.00357287	1.35877
chr10	31445428	31446004	172	239	62	154	82	48	0.0856883	0.0205226	0.0152459	0.038463	0.00597165	1.60925
chr10	31605831	31612333	3400	1015	3418	745	10049	1161	0.150291	0.00773326	0.0745755	0.0165097	0.064933	3.45364
chr10	32889440	32891041	542	443	214	461	890	106	0.0972536	0.013701	0.0189535	0.0414702	0.0233445	1.27998
chr10	33623861	33624879	225	241	162	196	601	83	0.0634713	0.011718	0.0225569	0.0277191	0.0247832	1.57566
chr10	3365022	3368999	1583	627	1592	447	4687	597	0.114389	0.00780932	0.0567827	0.0161935	0.0495093	2.90314
chr10	33950631	33951319	161	137	57	111	74	44	0.06717	0.00985171	0.011738	0.0232168	0.00451304	1.23536
chr10	34018898	34020163	284	427	122	278	87	101	0.0644842	0.0167111	0.013673	0.0316453	0.00288763	1.54329
chr10	34126275	34129657	1091	557	460	1116	977	586	0.0927025	0.00815762	0.0192927	0.0475401	0.0121353	3.35084
chr10	34206251	34207428	379	659	108	260	90	137	0.0924832	0.0277173	0.0130082	0.0318072	0.00321036	2.24975
chr10	34281992	34283145	287	428	71	186	65	122	0.0714899	0.0183759	0.00872952	0.0232276	0.00236681	2.04509
chr10	34297450	34298182	159	307	62	95	86	113	0.0623537	0.0207513	0.0120012	0.0186774	0.00493004	2.98217
chr10	36506158	36509978	1992	1056	2058	495	8480	665	0.149858	0.013693	0.0764199	0.0186692	0.0932557	3.36669
chr10	36972905	36975598	2443	530	380	2748	629	928	0.260672	0.0097474	0.0200135	0.147	0.00981091	6.6636
chr10	37135837	37141304	2412	2012	1523	1195	3469	634	0.1268	0.018231	0.0395193	0.0314947	0.0266583	2.24295
chr10	3740183	3741361	290	635	143	119	153	74	0.0707055	0.0266852	0.0172092	0.0145456	0.00545298	1.21416
chr10	38965487	38966522	219	261	182	138	221	120	0.0607649	0.0124822	0.0249258	0.0191963	0.00896373	2.24068
chr10	39133901	39134289	81	141	55	95	57	9	0.0598555	0.0179589	0.0200609	0.0351943	0.00615718	0.44756
chr10	39171178	39172840	332	452	137	302	85	148	0.0573871	0.0134666	0.0116887	0.0261705	0.00214775	1.72158
chr10	39239979	39240550	142	126	57	110	47	51	0.071361	0.010914	0.0141389	0.0277137	0.00345269	1.72478
chr10	39367704	39371439	1248	1349	563	917	1151	559	0.0960233	0.0178902	0.0213816	0.0353721	0.0129457	2.89443
chr10	3972981	3974128	300	425	97	257	100	116	0.0751187	0.0183425	0.0119886	0.0322618	0.00366028	1.95468
chr10	39731319	39733167	456	940	230	292	147	74	0.0708919	0.0251884	0.0176494	0.0227585	0.00334069	0.7742
chr10	39898463	39899804	433	430	123	497	79	139	0.0927479	0.0158755	0.0130044	0.0533706	0.00247361	2.00365
chr10	39925197	39928024	1183	442	1008	288	1729	469	0.120247	0.00774378	0.0505731	0.0146761	0.0256905	3.20813
chr10	39958696	39960877	784	456	244	669	434	399	0.103283	0.0103543	0.0158662	0.0441844	0.00835779	3.53734
chr10	40024253	40025925	600	460	296	484	755	290	0.103092	0.013623	0.0251035	0.0416915	0.018963	3.35321
chr10	40140672	40142693	615	729	294	447	1087	251	0.0874305	0.0178631	0.0206302	0.0318584	0.0225894	2.40133
chr10	40246608	40247365	211	265	75	217	66	40	0.080017	0.0173216	0.0140388	0.0412561	0.00365874	1.02082
chr10	40257501	40258101	138	117	47	173	53	7	0.0660045	0.00964543	0.0110959	0.0414829	0.00370559	0.225311
chr10	40300238	40302998	926	1076	268	714	201	282	0.0964081	0.0193088	0.0137723	0.0372674	0.00305905	1.97579
chr10	40348124	40350364	476	896	214	269	145	139	0.0610568	0.0198096	0.0135491	0.0172985	0.00271883	1.19986
chr10	40639654	40641383	377	214	104	348	150	251	0.0626418	0.00612884	0.00852953	0.0289888	0.00364336	2.80664
chr10	40682613	40684233	524	503	263	515	398	152	0.0929217	0.0153743	0.0230203	0.0457849	0.0103171	1.81392
chr10	40883115	40884809	605	890	228	400	149	68	0.102602	0.0260154	0.0190855	0.0340086	0.0036938	0.776064
chr10	41069916	41072365	697	842	707	324	1484	457	0.0817778	0.0170277	0.0409441	0.019058	0.0254521	3.60835
chr10	41151123	41151996	260	114	91	228	51	66	0.0855127	0.00646255	0.014773	0.0375942	0.00245197	1.4608
chr10	41302570	41303524	198	291	102	236	109	51	0.0595978	0.0150973	0.0151543	0.0356128	0.004796	1.03306
chr10	41449885	41450791	209	395	90	146	56	54	0.0662381	0.0215775	0.014079	0.0231976	0.0025944	1.15172
chr10	41475927	41478059	557	896	212	300	213	309	0.0750642	0.0208127	0.0141021	0.0202688	0.00419609	2.80237
chr10	41480424	41481376	135	156	54	118	81	221	0.0407202	0.0081104	0.00803968	0.0178438	0.00357148	4.48599
chr10	41489471	41491098	477	805	223	359	192	218	0.0842234	0.0244992	0.0194352	0.0317788	0.00495568	2.59036
chr10	41518741	41520382	359	674	204	277	108	122	0.0628478	0.0203375	0.0176277	0.0243111	0.0027638	1.43729
chr10	41684358	41684953	121	127	36	47	54	49	0.058359	0.0105577	0.00857027	0.0113645	0.00380718	1.59041
chr10	41809148	41811716	870	736	342	905	189	307	0.0973473	0.0141946	0.0188886	0.0507671	0.00309139	2.31171
chr10	41887006	41888070	328	481	126	261	85	94	0.0885305	0.0223772	0.0167865	0.0353174	0.00335371	1.70741
chr10	42017894	42019451	532	531	214	495	242	260	0.0981551	0.0168864	0.0194888	0.0457863	0.00652686	3.22823
chr10	42031136	42031659	153	137	48	126	58	54	0.0839323	0.0129539	0.0129971	0.0346527	0.00465107	1.99352
chr10	42072215	42073223	170	88	51	179	56	135	0.0484313	0.00432118	0.00717162	0.0255658	0.00233213	2.58822
chr10	42107691	42109359	302	178	86	201	82	179	0.0520139	0.00528414	0.00731106	0.0173555	0.0020645	2.0747
chr10	42197303	42197818	90	127	66	108	39	94	0.0501374	0.0121945	0.0181481	0.0301628	0.00317593	3.52401
chr10	42273525	42278986	4296	3995	3681	1994	701	1098	0.22609	0.0362389	0.0956208	0.0526104	0.0053929	3.88874
chr10	42307796	42308672	215	202	98	147	105	125	0.0704705	0.011412	0.0158549	0.0241555	0.0050309	2.7572
chr10	42476882	42478639	422	434	158	387	143	152	0.0690021	0.0122315	0.0127519	0.0317241	0.00341801	1.67257
chr10	42501226	42503084	553	843	214	430	161	165	0.0855095	0.0224677	0.0163332	0.033334	0.00363917	1.71697
chr10	42569226	42597954	38836	8003	39033	2878	123683	13416	0.388582	0.013802	0.192774	0.0144367	0.180903	9.03361
chr10	42609236	42616866	3650	1165	4014	509	10265	2030	0.137493	0.00756406	0.0746335	0.00961245	0.0565241	5.14604
chr10	42628278	42638438	7097	2348	7874	1011	29431	3000	0.200774	0.0114491	0.10995	0.0143388	0.12171	5.71141
chr10	4265486	4268241	598	724	245	373	197	325	0.0623722	0.0130158	0.0126132	0.0195042	0.00300361	2.2812
chr10	42678663	42680065	357	522	185	163	134	122	0.0731441	0.0184342	0.0187091	0.0167428	0.00401332	1.68213
chr10	42761295	42763073	490	555	195	411	150	190	0.0791751	0.0154571	0.0155524	0.0332938	0.003543	2.06603
chr10	42840662	42842502	645	312	157	577	129	257	0.10071	0.00839675	0.0121	0.0451669	0.00294437	2.70046
chr10	42847921	42850074	609	187	147	797	147	330	0.0812719	0.00430136	0.00968299	0.0533225	0.00286766	2.96365
chr10	42863406	42865461	443	220	213	349	310	213	0.0619369	0.00530164	0.0146992	0.0244625	0.00633571	2.00408
chr10	42930087	42931166	355	177	105	385	92	183	0.0944873	0.00812007	0.0137944	0.051373	0.00357948	3.27783
chr10	42940165	42942035	396	272	145	201	171	195	0.0608401	0.00720287	0.0109959	0.0154818	0.00384042	2.01613
chr10	42987788	42989476	470	331	181	485	181	259	0.0799902	0.00970976	0.015205	0.0413819	0.00450303	2.96639
chr10	43002309	43003133	228	280	121	85	124	75	0.0794419	0.0168157	0.0208099	0.0148478	0.00631574	1.7586
chr10	43016462	43025594	4987	1355	4642	660	12666	1838	0.156962	0.00735083	0.0721157	0.0104143	0.058275	3.89306
chr10	43170320	43177508	6783	2298	6221	836	18468	1632	0.27122	0.0158377	0.122781	0.0167585	0.107946	4.39147
chr10	43220950	43221978	160	402	91	115	80	36	0.0446965	0.0193562	0.0125477	0.0161057	0.00326686	0.676777
chr10	43473401	43473831	126	49	28	152	26	62	0.0840354	0.00563286	0.00921762	0.0508235	0.00253485	2.78274
chr10	43476949	43480799	1364	1542	403	732	555	320	0.101814	0.0198391	0.0148481	0.0273927	0.00605586	1.60744
chr10	43489774	43490536	193	101	54	116	59	112	0.0727112	0.00655854	0.0100417	0.0219094	0.00324926	2.83957
chr10	43510239	43512237	466	512	194	221	486	397	0.0670103	0.0126902	0.0137698	0.0159323	0.010216	3.84181
chr10	43540243	43541054	195	375	141	106	78	122	0.0690315	0.0228816	0.0246378	0.0188126	0.00403641	2.90645
chr10	43550956	43551709	137	167	63	151	55	76	0.0522298	0.0109738	0.0118552	0.0288605	0.00306512	1.94985
chr10	43575267	43581563	5470	3019	4495	1106	16880	1376	0.249702	0.0237542	0.101282	0.0253116	0.112641	4.22711
chr10	43722741	43723922	388	200	209	244	87	154	0.0943589	0.00838345	0.025088	0.0297489	0.00309285	2.52036
chr10	43740672	43743151	594	502	242	477	287	377	0.0688499	0.0100291	0.0138453	0.0277182	0.0048628	2.94068
chr10	43992149	43993615	237	160	170	180	113	210	0.0464394	0.00540381	0.0164421	0.0176824	0.00323672	2.76916
chr10	44001119	44007225	6931	1819	6893	1288	17401	1377	0.32624	0.0147576	0.160147	0.0303939	0.11973	4.36179
chr10	44148349	44149022	191	248	107	92	179	50	0.0814596	0.0182307	0.0225249	0.019671	0.0111596	1.43506
chr10	44267994	44268778	153	257	113	124	59	24	0.0560261	0.0162209	0.0204243	0.0227641	0.00315819	0.591426
chr10	4431854	4432776	236	342	60	223	94	61	0.0734986	0.0183584	0.00922333	0.0348178	0.0042794	1.27846
chr10	44391567	44392255	126	150	70	90	28	48	0.0525678	0.0107865	0.0144151	0.0188244	0.00170764	1.34766
chr10	44409575	44410904	389	173	80	390	86	185	0.084075	0.00644473	0.00853447	0.0422582	0.00271708	2.69078
chr10	44427657	44429050	355	198	94	290	106	225	0.0732039	0.00703741	0.0095676	0.0299801	0.00319521	3.12233
chr10	44456484	44459652	1199	1363	753	373	4118	630	0.108759	0.02131	0.033714	0.0169623	0.0546035	3.84571
chr10	44524519	44531159	6091	1952	5497	1427	16538	1756	0.263648	0.0145632	0.117444	0.0309662	0.104642	5.11505
chr10	45066272	45067871	531	688	173	368	314	159	0.0953989	0.0213049	0.0153414	0.0331456	0.00824643	1.92236
chr10	45288230	45292219	2228	861	2202	585	5489	662	0.160513	0.0106915	0.0783037	0.0211291	0.0578065	3.20955
chr10	45333566	45337956	2156	946	1792	511	3136	812	0.141141	0.0106743	0.0579045	0.0167709	0.0300102	3.57727
chr10	45469115	45474449	1229	591	895	348	668	563	0.0662195	0.00548862	0.0238027	0.00940032	0.00526136	2.04142
chr10	45483800	45488832	2571	1290	1388	1916	1496	687	0.14684	0.0126991	0.0391292	0.0548613	0.01249	2.64051
chr10	45577868	45578482	120	244	49	70	34	8	0.0560886	0.0196574	0.0113047	0.0164029	0.00232306	0.251636
chr10	4710666	4713682	1230	478	922	325	2011	570	0.117192	0.00784988	0.0433604	0.0155241	0.0280087	3.65475
chr10	49781376	49785350	1205	496	1231	311	3703	545	0.0871402	0.00618237	0.0439399	0.0112751	0.0391447	2.65227
chr10	49785874	49789910	1075	635	1039	247	2658	686	0.0765453	0.00779337	0.036517	0.00881731	0.0276664	3.28718
chr10	50427396	50428103	148	63	116	31	63	86	0.0600893	0.00440877	0.0232468	0.00630996	0.00373907	2.34976
chr10	50592334	50592876	114	112	64	91	60	20	0.0603495	0.0102195	0.0167232	0.0241512	0.0046431	0.712506
chr10	50889540	50912523	32222	5425	28870	3268	60322	7397	0.402991	0.0116946	0.178221	0.0204906	0.110282	6.22571
chr10	51676047	51679506	1675	631	1673	314	4055	595	0.139158	0.00903574	0.0686053	0.0130783	0.049246	3.32659
chr10	52018518	52030840	11983	2046	11584	1176	33532	3550	0.279523	0.00822621	0.133377	0.0137527	0.11434	5.57276
chr10	52232694	52234677	499	734	315	300	200	227	0.0722982	0.0183301	0.0225272	0.021791	0.00423589	2.21331
chr10	52381301	52382829	416	538	140	396	103	128	0.0782086	0.0174335	0.0129915	0.0373238	0.00283065	1.61943
chr10	52417314	52418644	213	386	111	161	88	110	0.0460013	0.0143688	0.0118327	0.0174319	0.00277818	1.59872
chr10	52690380	52692981	1195	940	1110	557	3605	315	0.132017	0.0178991	0.0605276	0.0308493	0.0582176	2.34186
chr10	53378460	53379927	414	706	284	222	560	215	0.0810668	0.0238281	0.0274492	0.0217934	0.0160294	2.83316
chr10	53596290	53597846	361	492	97	238	97	70	0.066648	0.0156562	0.00883937	0.0220286	0.00261782	0.869697
chr10	53749273	53752220	879	644	755	529	2505	436	0.0857097	0.0108235	0.0363377	0.0258599	0.0357056	2.861
chr10	54072556	54078346	2631	1510	2485	798	9342	933	0.130598	0.0129191	0.0608851	0.0198585	0.0677864	3.11664
chr10	5550019	5550804	181	377	86	80	130	68	0.0661949	0.0237645	0.0155244	0.0146678	0.00694988	1.67357
chr10	56114866	56116238	365	455	120	373	217	112	0.0764172	0.0164192	0.0124008	0.0391504	0.00664119	1.578
chr10	56228279	56228995	204	211	48	242	41	75	0.0817861	0.0145805	0.00949861	0.0486401	0.00240282	2.02349
chr10	56243207	56244267	420	86	74	622	41	179	0.11379	0.004016	0.00989588	0.0844837	0.00162377	3.26359
chr10	56373739	56379998	2343	1354	1141	803	4415	866	0.107589	0.0107165	0.0258612	0.0184858	0.0296355	2.6761
chr10	56431751	56432107	92	94	28	58	47	31	0.0740778	0.0130458	0.0111283	0.023413	0.00553205	1.67978
chr10	57485981	57487085	282	408	114	262	56	54	0.0733594	0.018294	0.014638	0.0341694	0.00212952	0.945344
chr10	57532004	57532761	150	190	76	165	35	24	0.0568841	0.0124192	0.014226	0.0313699	0.00194024	0.612492
chr10	57631538	57633231	436	279	327	292	813	200	0.0739847	0.00816021	0.0273888	0.0248409	0.0201666	2.28389
chr10	57794159	57795787	501	352	288	391	538	178	0.0884067	0.0107061	0.0250847	0.0345902	0.0138777	2.11377
chr10	5804598	5806331	319	404	143	262	100	85	0.0528823	0.0115436	0.0117011	0.0217746	0.0024233	0.948262
chr10	58255007	58255748	169	267	64	158	48	35	0.0654714	0.0178286	0.0122381	0.0306868	0.00271828	0.912479
chr10	58323568	58323879	72	176	47	53	20	15	0.0663356	0.0279491	0.0213738	0.0244804	0.00269359	0.930026
chr10	58446219	58447320	343	398	114	278	60	65	0.0894708	0.0178942	0.0146778	0.0363547	0.00228784	1.14101
chr10	58497652	58498283	129	188	60	145	36	20	0.0586734	0.0147384	0.0134701	0.0330635	0.00239355	0.612169
chr10	58811952	58815204	3559	1691	3723	1031	10200	702	0.314494	0.0257555	0.162385	0.0456744	0.131757	4.17457
chr10	5920397	5922930	753	790	575	302	2928	324	0.0854195	0.0154465	0.0321958	0.0171751	0.0485535	2.47341
chr10	59220711	59224171	1554	1810	979	810	1924	699	0.129068	0.0259112	0.0401346	0.0337273	0.0233593	3.90692
chr10	59295457	59295812	114	44	34	120	38	32	0.09205	0.00612369	0.0135509	0.0485768	0.00448528	1.73884
chr10	59322492	59324232	484	809	214	416	225	252	0.0799126	0.0230229	0.0174403	0.0344344	0.0054305	2.80001
chr10	59615594	59617167	316	568	214	221	177	157	0.05771	0.0178794	0.0192907	0.0202342	0.00472525	1.92954
chr10	59702164	59703040	213	250	117	111	63	52	0.069815	0.0141238	0.0189289	0.0182398	0.00301854	1.147
chr10	59794856	59796418	523	161	126	598	104	163	0.0961859	0.00510361	0.011438	0.0551366	0.00279596	2.01738
chr10	59868719	59869556	207	214	89	118	83	110	0.071006	0.0126526	0.015069	0.0202925	0.00416189	2.53926
chr10	59879354	59880016	152	291	85	85	86	19	0.065902	0.0217465	0.0181905	0.0184758	0.00545056	0.554369
chr10	59910351	59911704	256	354	122	154	98	269	0.0543488	0.0129537	0.0127844	0.0163908	0.00304133	3.84319
chr10	59919961	59921786	486	543	170	289	146	278	0.0765075	0.0147336	0.0132095	0.0228084	0.00335976	2.94512
chr10	59942744	59943918	259	359	165	174	112	151	0.0633623	0.0151379	0.0199243	0.0213407	0.00400531	2.48598
chr10	59950333	59954041	981	1818	470	534	576	609	0.0760293	0.0242855	0.0179796	0.0207483	0.00652562	3.17628
chr10	59956464	59958800	571	529	206	188	463	569	0.0702338	0.0112152	0.0125068	0.011593	0.00832489	4.7099
chr10	59963526	59965663	409	421	195	198	169	240	0.0549901	0.00975629	0.0129409	0.0133461	0.00332151	2.17151
chr10	59969722	59975068	1495	1163	626	456	2058	1649	0.0803711	0.0107766	0.0166112	0.01229	0.016173	5.96581
chr10	59977697	59978715	140	105	56	75	128	292	0.0394932	0.00510535	0.00779744	0.0106068	0.00527828	5.54329
chr10	60002721	60003835	332	375	131	297	77	64	0.0855918	0.0166635	0.01667	0.0383866	0.00290183	1.11036
chr10	60105349	60108794	1661	1745	997	662	2820	723	0.138555	0.0250894	0.0410505	0.0276847	0.0343867	4.05865
chr10	60134043	60134437	91	97	43	52	18	43	0.0662236	0.012167	0.0154458	0.0189716	0.00191484	2.10586
chr10	60184879	60188291	1743	1164	1140	1197	1501	984	0.146801	0.0168977	0.0473922	0.0505424	0.0184799	5.57722
chr10	60191273	60192137	169	326	69	83	77	126	0.0561616	0.0186729	0.011318	0.013828	0.00374051	2.81782
chr10	60193612	60194353	155	207	91	56	108	102	0.0600477	0.0138222	0.0174011	0.0108763	0.00611612	2.65922
chr10	60216042	60220650	1497	1435	1309	460	2321	1125	0.0933649	0.0154261	0.0402968	0.014383	0.0211604	4.72177
chr10	60277259	60278338	388	506	108	402	103	83	0.103271	0.0232133	0.0141886	0.0536414	0.00400747	1.48666
chr10	60346819	60347580	200	351	98	108	197	134	0.0754473	0.0228225	0.0182477	0.0204252	0.0108634	3.4018
chr10	60538150	60540215	501	240	118	455	87	321	0.069707	0.00575561	0.00810382	0.031738	0.00176948	3.00561
chr10	60566449	60567048	126	103	68	101	55	75	0.0603654	0.00850543	0.0160804	0.0242587	0.00385184	2.41807
chr10	60682760	60691672	7203	2685	6871	1689	16025	2518	0.232305	0.0149256	0.109379	0.0273089	0.0755493	5.465
chr10	60811560	60812852	311	341	208	115	159	338	0.0691402	0.0130667	0.0228246	0.0128173	0.0051672	5.05681
chr10	60825397	60834597	5699	3766	6102	901	10666	3149	0.178046	0.0202794	0.0940969	0.014112	0.0487105	6.62058
chr10	61063636	61064698	199	247	110	107	87	165	0.0538132	0.0115126	0.0146824	0.014506	0.00343908	3.00268
chr10	61080389	61081732	361	282	128	297	92	158	0.0772106	0.0103959	0.0135129	0.031846	0.00287637	2.27414
chr10	61145533	61147996	960	1127	852	241	980	391	0.111995	0.0226618	0.0490611	0.0140953	0.0167125	3.06969
chr10	61272210	61274599	700	866	276	334	712	565	0.0841916	0.0179527	0.0163851	0.0201394	0.0125181	4.57308
chr10	61315410	61315663	71	123	35	23	37	19	0.0803514	0.0239928	0.0195512	0.0130494	0.00612103	1.44703
chr10	61382314	61384032	479	752	197	213	114	236	0.0800992	0.0216747	0.0162603	0.0178567	0.00278667	2.6558
chr10	61415194	61417022	346	517	157	188	144	174	0.054379	0.0140051	0.0121793	0.014813	0.0033083	1.84032
chr10	61417684	61418798	228	462	104	131	107	97	0.0587799	0.0205295	0.0132342	0.0169315	0.00403242	1.68289
chr10	61451831	61452567	147	263	62	128	76	61	0.0573348	0.0176807	0.0119361	0.0250288	0.00433314	1.60111
chr10	61475167	61477118	593	1070	267	307	348	374	0.087326	0.027159	0.0194075	0.022665	0.00749128	3.70638
chr10	61594850	61595353	114	186	74	47	143	53	0.0650194	0.0182849	0.0208324	0.0134389	0.0119224	2.03425
chr10	61623797	61628969	2586	1611	1317	1580	2534	1071	0.143699	0.0154299	0.0361228	0.0440162	0.0205836	4.00503
chr10	61647416	61649530	787	695	178	710	184	376	0.106963	0.0162811	0.0119412	0.0483778	0.00365564	3.43903
chr10	61679969	61680576	126	210	67	107	44	16	0.0595711	0.017113	0.0156354	0.0253617	0.00304092	0.509067
chr10	61694986	61696991	433	989	212	348	201	169	0.0620477	0.0244273	0.0149949	0.0250004	0.00421038	1.62973
chr10	61782666	61785431	1491	1399	996	586	1676	464	0.154951	0.0250597	0.0510911	0.0305312	0.0254612	3.24507
chr10	61819733	61820266	124	78	58	195	33	50	0.0667497	0.00723709	0.0154108	0.0526249	0.00259674	1.81129
chr10	61826862	61829549	586	623	350	432	301	382	0.0626667	0.0114834	0.0184747	0.0231607	0.00470537	2.74911
chr10	61831058	61832944	413	455	108	311	157	329	0.0629139	0.0119468	0.00812063	0.0237512	0.0034961	3.37274
chr10	61906310	61906697	95	120	41	62	30	39	0.0703818	0.0153236	0.0149931	0.0230281	0.00324897	1.94443
chr10	61928563	61929545	204	245	78	93	63	92	0.0596548	0.0123487	0.0112585	0.0136341	0.00269304	1.81048
chr10	61936550	61937114	141	224	71	60	48	81	0.0717364	0.0196431	0.0178299	0.0153038	0.00356984	2.77329
chr10	61976358	61980539	3446	2747	3485	631	5619	1208	0.236865	0.0325451	0.118238	0.0217442	0.0564588	5.58781
chr10	62043235	62043488	65	33	10	113	7	17	0.0735611	0.00643711	0.00558604	0.0641125	0.00115803	1.29471
chr10	62109100	62111708	600	908	301	466	336	460	0.0661068	0.0172434	0.0163693	0.0257401	0.00541155	3.41069
chr10	62127256	62137045	7037	4466	5805	1306	10046	3149	0.206621	0.022602	0.0841313	0.0192246	0.0431188	6.22227
chr10	62137815	62138206	81	65	33	24	40	74	0.0593974	0.00821557	0.0119444	0.00882314	0.00428776	3.65178
chr10	62230666	62232065	431	574	155	329	224	222	0.0884948	0.0203139	0.0157088	0.0338661	0.00672321	3.06749
chr10	62234829	62235256	126	82	35	117	27	41	0.0846244	0.0094925	0.0116028	0.0393949	0.0026508	1.8531
chr10	62338020	62340998	558	915	258	388	220	443	0.0538434	0.0152181	0.0122882	0.0187698	0.00310319	2.87668
chr10	62404975	62405882	269	304	92	152	71	106	0.0851599	0.0165882	0.0143761	0.0241243	0.00328571	2.25828
chr10	62449152	62452494	2040	852	273	2049	276	696	0.175413	0.0126274	0.0115868	0.088329	0.0034692	4.02746
chr10	62485218	62487846	723	1014	402	359	283	354	0.0790527	0.0191099	0.0216957	0.0196789	0.00452327	2.60478
chr10	62577921	62578397	108	258	38	138	43	35	0.065084	0.0267986	0.0113032	0.0416926	0.00378797	1.41941
chr10	62601303	62603177	627	459	158	489	140	148	0.0961247	0.0121289	0.0119562	0.0375842	0.0031375	1.52693
chr10	62650551	62652179	540	775	196	515	132	169	0.0952887	0.0235717	0.0170716	0.04556	0.00340494	2.00689
chr10	62658165	62658653	116	46	40	142	30	27	0.0681896	0.00466079	0.0116062	0.0418483	0.00257792	1.0681
chr10	62663795	62665987	691	508	381	313	586	392	0.090575	0.0114772	0.0246504	0.0205685	0.0112283	3.45785
chr10	62725044	62726511	494	660	272	214	778	89	0.0967319	0.0222755	0.0262894	0.021008	0.0222695	1.1728
chr10	62791614	62792966	342	435	149	296	108	53	0.0726603	0.0159295	0.0156252	0.0315277	0.00335415	0.757769
chr10	62885063	62887777	696	1172	381	265	307	509	0.0736899	0.0213879	0.019911	0.0140661	0.00475144	3.62666
chr10	62946463	62947902	407	569	164	412	105	123	0.0812458	0.0195776	0.0161592	0.0412318	0.00306396	1.65235
chr10	62980275	62980993	152	349	63	88	52	48	0.0607692	0.0240495	0.0124322	0.0176381	0.003039	1.29143
chr10	63022702	63024692	542	967	300	284	161	250	0.0782522	0.0240639	0.021379	0.0205563	0.0033979	2.429
chr10	63089430	63090409	239	238	93	77	135	161	0.0701036	0.0120326	0.0134646	0.011323	0.00578847	3.17803
chr10	63099045	63101523	847	872	554	384	1805	408	0.0982145	0.0174281	0.0317082	0.022323	0.0305955	3.18377
chr10	63192118	63193274	249	344	104	182	201	126	0.0618635	0.0147311	0.0127538	0.0226692	0.00729994	2.10667
chr10	63243561	63244559	215	331	105	129	79	60	0.0618645	0.0164162	0.0149129	0.018609	0.00332291	1.16183
chr10	63337207	63339872	799	1110	350	572	207	313	0.08615	0.0206288	0.0186271	0.0309196	0.00326262	2.27113
chr10	63366606	63367008	82	95	38	39	23	43	0.0584895	0.0116796	0.0133788	0.0139462	0.00239817	2.06406
chr10	63381629	63382717	228	386	115	87	133	89	0.0601833	0.0175618	0.0149833	0.011513	0.00513192	1.58096
chr10	63428900	63430637	438	563	176	442	173	126	0.0724424	0.0160498	0.0143682	0.0366497	0.00418266	1.40242
chr10	63583389	63583892	146	68	53	140	156	36	0.0832705	0.00668481	0.0149205	0.0400309	0.0130062	1.38175
chr10	64087681	64090437	866	387	501	193	261	601	0.0902921	0.0069548	0.0257833	0.0100883	0.00397796	4.21693
chr10	66864073	66865137	300	172	104	408	70	116	0.080973	0.00800183	0.0138555	0.0552088	0.00276188	2.10701
chr10	66920211	66921672	428	493	187	323	109	133	0.0841521	0.0167074	0.0181481	0.0318385	0.00313282	1.7598
chr10	66968820	66970803	404	397	177	396	141	211	0.058534	0.00991424	0.0126581	0.0287641	0.0029863	2.05731
chr10	67002008	67004317	680	830	208	438	178	241	0.0846186	0.0178023	0.0127758	0.027325	0.00323791	2.0182
chr10	67083934	67084238	73	99	32	22	28	25	0.0688005	0.0160822	0.0148863	0.0103949	0.00385758	1.58562
chr10	67095700	67097519	467	685	175	210	157	121	0.0737589	0.0186479	0.0136428	0.0166282	0.00362481	1.28609
chr10	67100179	67101086	177	217	94	64	126	67	0.0560346	0.0118409	0.0146886	0.0101576	0.00583097	1.42741
chr10	67126214	67128126	624	794	317	324	158	223	0.0937645	0.0205644	0.0235116	0.0244078	0.00347055	2.25501
chr10	67284299	67286287	637	548	161	578	152	231	0.0920605	0.0136507	0.011485	0.0418785	0.00321118	2.24665
chr10	67317988	67319043	182	166	158	113	104	130	0.0495423	0.00778851	0.0212291	0.015421	0.00413834	2.38143
chr10	67457786	67459328	388	301	120	216	125	193	0.0722827	0.0096652	0.0110345	0.0201737	0.00340409	2.41964
chr10	67532175	67542674	10643	3733	10261	1948	24916	2558	0.291369	0.0176149	0.138656	0.0267361	0.0997115	4.7127
chr10	67547236	67549835	989	1197	331	694	273	410	0.109343	0.0228103	0.0180631	0.0384666	0.0044121	3.05049
chr10	67646447	67648339	348	309	112	259	106	171	0.0528442	0.00808757	0.00839471	0.0197173	0.00235294	1.74745
chr10	67911539	67912837	352	477	206	240	170	143	0.0778937	0.0181936	0.0225007	0.0266256	0.00549916	2.12954
chr10	67979669	67980107	113	218	77	80	33	37	0.0739916	0.0246038	0.0248865	0.0262617	0.00315868	1.63041
chr10	68136579	68138438	356	445	154	267	173	104	0.0550181	0.0118538	0.0117475	0.0206869	0.00390831	1.08163
chr10	68180190	68181812	464	184	116	461	79	88	0.0821804	0.00561707	0.0101409	0.0409336	0.00204534	1.04887
chr10	68276392	68281723	1966	1528	1650	440	3681	653	0.105989	0.0141985	0.0439068	0.0118921	0.029009	2.36909
chr10	68283051	68283241	61	66	27	19	40	30	0.0918048	0.0171207	0.0200571	0.0143357	0.00880001	3.03841
chr10	68723497	68724877	477	492	348	238	103	143	0.0992872	0.0176515	0.0357539	0.024836	0.00313401	2.00309
chr10	69033578	69034609	205	137	61	111	80	126	0.0571009	0.00657735	0.00838664	0.0155003	0.00325737	2.36183
chr10	69210252	69215216	2240	1685	2157	704	3628	805	0.129687	0.0168148	0.0616409	0.0204339	0.0307047	3.13643
chr10	69324248	69325183	253	171	69	289	49	89	0.0776986	0.00905171	0.0104595	0.0444959	0.00219977	1.83939
chr10	69327357	69328327	269	182	85	284	52	84	0.0796346	0.00928672	0.0124205	0.0421499	0.0022503	1.67347
chr10	69397212	69401905	1847	1564	2265	593	6721	785	0.113108	0.0165084	0.0684641	0.0182058	0.0601655	3.23508
chr10	69859956	69860312	77	62	22	67	21	23	0.0619999	0.00860466	0.00874365	0.0270461	0.00247177	1.24629
chr10	70095149	70098363	771	1200	312	524	235	318	0.0689354	0.0184931	0.0137693	0.0234881	0.00307145	1.9134
chr10	70242602	70246610	1944	1648	1854	516	3405	799	0.139389	0.0203672	0.0656163	0.0185486	0.0356893	3.8554
chr10	70287292	70288615	285	200	77	296	68	143	0.0618765	0.00748432	0.00825165	0.0322182	0.00215813	2.08933
chr10	70364282	70366024	402	422	112	309	121	322	0.0662975	0.0119957	0.00911714	0.0255481	0.00291705	3.57369
chr10	70439718	70441576	555	1001	232	250	335	246	0.0858188	0.0266787	0.0177071	0.0193802	0.0075722	2.55985
chr10	70520175	70521311	294	376	173	153	397	145	0.0743285	0.0163847	0.0215886	0.0193923	0.0146719	2.46698
chr10	70598347	70600259	770	1100	214	707	201	178	0.115703	0.0284897	0.0158722	0.0532601	0.00441507	1.79996
chr10	70739083	70740267	291	129	55	446	92	132	0.07059	0.00539364	0.0065854	0.0542393	0.00326231	2.15484
chr10	71157101	71162437	2572	1166	2267	741	5091	961	0.13853	0.0108246	0.0602688	0.0200087	0.0400832	3.48325
chr10	71237443	71238527	367	311	135	389	95	61	0.0972311	0.0142017	0.017654	0.0516675	0.00367917	1.08757
chr10	71284149	71286293	745	1084	374	378	624	344	0.0998384	0.0250387	0.024739	0.0253958	0.012224	3.10234
chr10	71344194	71348570	1233	1726	425	874	317	509	0.0809758	0.0195378	0.0137769	0.0287762	0.00304326	2.24957
chr10	71381407	71382302	260	174	63	177	63	54	0.0834131	0.0096217	0.00997633	0.0284684	0.00295453	1.16585
chr10	7210959	7212741	663	786	249	431	316	226	0.106888	0.0218415	0.0198146	0.0348356	0.00744718	2.45197
chr10	73096116	73103541	5102	1694	5334	897	15930	1118	0.197494	0.0113024	0.101915	0.0174075	0.0901399	2.91236
chr10	7388888	7394940	4314	1239	4539	583	15065	793	0.20487	0.0101417	0.106397	0.0138802	0.104581	2.53432
chr10	7473373	7473769	133	62	25	193	16	42	0.0963008	0.00773769	0.00893486	0.0700591	0.0016935	2.04653
chr10	74925390	74927010	499	282	125	572	174	241	0.0884884	0.00861939	0.0109412	0.0508523	0.00451048	2.87602
chr10	74965747	74968402	999	990	319	1007	1073	606	0.10812	0.0184679	0.0170412	0.0546386	0.0169757	4.4137
chr10	75036926	75037655	194	202	75	185	75	68	0.076392	0.01371	0.0145773	0.0365213	0.00431713	1.80196
chr10	75059500	75063761	1898	2093	1402	689	1352	778	0.128012	0.0243313	0.0466737	0.0232972	0.0133297	3.53122
chr10	75211213	75212649	546	375	126	693	90	176	0.109221	0.0129296	0.0124409	0.0694983	0.00263173	2.36927
chr10	75316546	75319387	1268	856	1143	512	2090	482	0.128252	0.0149231	0.0570637	0.0259623	0.0309014	3.28081
chr10	75406497	75407315	230	103	77	265	50	65	0.0807259	0.00623109	0.0133397	0.0466294	0.00256533	1.53528
chr10	75443330	75445105	455	227	112	386	86	221	0.073644	0.00633276	0.00894774	0.0313215	0.00203475	2.40718
chr10	75516903	75518382	390	447	154	308	137	71	0.0757481	0.0149643	0.0147638	0.0299907	0.00388969	0.928015
chr10	75552908	75554226	237	183	89	217	98	202	0.0516502	0.00687411	0.00957378	0.023709	0.00312203	2.96255
chr10	75556485	75564336	3862	1848	2835	1159	6149	1909	0.141384	0.0116609	0.0512284	0.0212716	0.0329064	4.7031
chr10	75564786	75566289	246	226	100	136	139	227	0.0470171	0.00744511	0.00943388	0.0130313	0.0038835	2.91969
chr10	75568435	75569100	176	201	78	151	71	86	0.0759639	0.0149531	0.0166172	0.0326739	0.00447961	2.49794
chr10	75609038	75611018	504	366	141	428	123	213	0.0731332	0.00915392	0.0100989	0.0311356	0.00260902	2.07995
chr10	75763962	75764692	115	129	34	154	61	12	0.0452219	0.00874345	0.00659933	0.03036	0.00350646	0.317558
chr10	75780624	75781476	161	167	63	182	85	51	0.0542557	0.00970014	0.0104792	0.0307482	0.00418722	1.15659
chr10	75834326	75835662	277	184	72	219	117	99	0.0595548	0.00681862	0.00764081	0.0236054	0.00367715	1.43239
chr10	75837180	75837623	108	114	24	61	35	5	0.0699213	0.0127213	0.00766949	0.0197991	0.00331239	0.217844
chr10	75881791	75882312	104	141	59	93	40	52	0.0572706	0.0133832	0.0160369	0.025675	0.00321993	1.92704
chr10	7589279	7591577	650	1084	401	254	333	393	0.0812724	0.0233615	0.0247482	0.0159218	0.00608642	3.30683
chr10	75892805	75894297	389	340	114	435	94	207	0.074896	0.0112831	0.0108339	0.0419882	0.0026456	2.68206
chr10	75921016	75921956	226	368	111	156	57	75	0.0690379	0.0193762	0.0167368	0.0238909	0.00254532	1.54181
chr10	75931900	75933359	353	694	135	191	146	228	0.0695009	0.0235514	0.0131196	0.0188529	0.004202	3.02093
chr10	75935602	75937567	403	777	156	249	150	228	0.0589237	0.0195816	0.0112585	0.0182521	0.003206	2.24342
chr10	75950112	75951661	334	609	113	210	101	186	0.0619418	0.0194669	0.0103439	0.0195247	0.00273808	2.32135
chr10	75954136	75954794	167	167	62	176	52	45	0.072845	0.0125557	0.0133489	0.038488	0.00331569	1.32095
chr10	76024140	76025536	238	142	83	218	59	93	0.0489722	0.00503619	0.00842985	0.0224884	0.00177465	1.28779
chr10	76032156	76034075	433	457	166	438	126	202	0.0648269	0.011793	0.0122672	0.0328754	0.00275756	2.03521
chr10	76067641	76068062	137	134	66	56	34	61	0.0933205	0.0157327	0.0221906	0.0191238	0.0033855	2.79625
chr10	76237511	76238288	224	467	106	152	54	45	0.0827632	0.0297405	0.0193314	0.0281554	0.00291656	1.1189
chr10	76344587	76345799	269	512	90	179	139	81	0.0637471	0.0209132	0.0105274	0.0212662	0.00481516	1.29176
chr10	76442435	76443233	195	269	131	167	44	49	0.0701547	0.0166808	0.0232628	0.0301209	0.00231399	1.18634
chr10	76531484	76531917	79	137	55	102	26	15	0.0523246	0.0156402	0.0179809	0.0338695	0.00251733	0.66859
chr10	7662675	7663951	395	630	150	235	162	118	0.088915	0.0244433	0.0166663	0.0265201	0.00533065	1.78752
chr10	7667379	7667765	88	89	61	83	30	9	0.0653643	0.0113943	0.0223644	0.0309076	0.00325737	0.449873
chr10	7680685	7681900	287	558	85	276	71	101	0.0678449	0.0227358	0.00991798	0.0327095	0.00245347	1.60674
chr10	76961291	76962104	309	302	84	353	152	126	0.10912	0.018382	0.0146417	0.0624954	0.00784649	2.99436
chr10	77031819	77034024	549	705	146	440	124	211	0.0715378	0.0158341	0.00939043	0.0287439	0.00236196	1.85027
chr10	77131589	77131876	56	87	29	25	19	38	0.0558939	0.0149671	0.0142871	0.0125097	0.00277215	2.55241
chr10	77164796	77167013	604	1060	173	295	159	308	0.0782788	0.0236785	0.0110668	0.0191672	0.00301226	2.68626
chr10	77191789	77193905	494	481	170	424	161	268	0.0670772	0.0112573	0.0113937	0.0288631	0.00319567	2.44891
chr10	77251322	77252837	293	292	132	236	100	246	0.0555568	0.0095432	0.0123541	0.0224342	0.00277177	3.13902
chr10	77258687	77259812	349	558	137	261	73	86	0.0890955	0.0245531	0.0172632	0.0334041	0.00272421	1.47747
chr10	77416143	77419264	1491	1662	884	843	2514	737	0.137282	0.026376	0.0401751	0.0389128	0.0338368	4.5666
chr10	77515237	77516612	366	496	115	406	82	151	0.0764595	0.0178597	0.0118582	0.0425212	0.0025041	2.12284
chr10	77581201	77582370	216	449	131	181	56	88	0.0530685	0.0190139	0.0158863	0.0222941	0.00201122	1.45497
chr10	77605665	77607116	330	534	187	243	136	52	0.0653305	0.0182215	0.0182731	0.0241178	0.00393576	0.69278
chr10	77621487	77622884	316	467	129	308	100	145	0.0649754	0.0165508	0.0130924	0.0317498	0.00300572	2.00641
chr10	77664007	77664512	132	149	61	73	87	50	0.0749881	0.0145897	0.0171048	0.0207908	0.00722479	1.91152
chr10	77676845	77679153	730	528	550	208	1018	545	0.0908799	0.0113298	0.0337969	0.0129819	0.0185259	4.56595
chr10	77901554	77903709	422	686	204	312	373	239	0.0562642	0.0157647	0.0134252	0.0208547	0.0072697	2.14441
chr10	7792631	7792846	55	59	20	39	18	6	0.0731944	0.0135335	0.0131375	0.0260201	0.00350167	0.537349
chr10	77968851	77970770	449	380	255	377	706	315	0.0672224	0.00980602	0.0188442	0.0282968	0.0154511	3.17371
chr10	77977226	77979096	518	801	172	427	192	318	0.0795838	0.0212114	0.0130435	0.0328891	0.00431205	3.28785
chr10	78009099	78010742	372	619	179	219	126	135	0.0650444	0.0186552	0.0154486	0.0191973	0.00322051	1.58851
chr10	78042728	78043960	288	398	120	302	118	209	0.0671426	0.015993	0.0138088	0.0352973	0.00402138	3.279
chr10	78046131	78049610	605	516	223	593	190	352	0.0499741	0.00734651	0.00909209	0.0245569	0.0022942	1.95669
chr10	78068609	78070081	453	810	159	310	134	225	0.0884024	0.0272454	0.0153155	0.0303289	0.0038226	2.95487
chr10	78169449	78169904	135	118	47	137	62	41	0.0851016	0.0128212	0.0146242	0.0432966	0.00571325	1.73931
chr10	78244070	78245797	1071	622	211	1179	267	263	0.178162	0.0178343	0.0173251	0.0983259	0.00649268	2.94422
chr10	78260137	78261135	237	156	83	142	79	105	0.0681949	0.00773694	0.0117883	0.0204843	0.00332291	2.03321
chr10	78349531	78354482	1540	1420	1077	578	1317	1114	0.0893941	0.0142075	0.0308584	0.0168207	0.0111754	4.35174
chr10	78365806	78366163	61	60	38	39	30	83	0.0489796	0.00830383	0.0150605	0.0156993	0.00352123	4.48491
chr10	78372044	78372852	263	146	66	157	95	158	0.0934493	0.00894159	0.0115753	0.0279672	0.00493437	3.77805
chr10	78390031	78392745	723	702	375	396	599	778	0.0765486	0.0128108	0.0195974	0.0210195	0.00927072	5.5433
chr10	78412039	78413144	302	424	118	232	106	72	0.0784911	0.0189942	0.0151379	0.0302295	0.00402724	1.25932
chr10	78425229	78426041	154	277	93	101	59	88	0.0544501	0.0168811	0.0162304	0.0179031	0.00304942	2.09387
chr10	78463443	78465570	441	654	186	446	180	290	0.0595711	0.0152271	0.0124016	0.0302038	0.00355433	2.63624
chr10	78481531	78483087	352	591	160	233	514	168	0.0649864	0.0188066	0.0145804	0.0215658	0.0138717	2.08727
chr10	78574044	78575082	284	421	115	238	89	33	0.0785727	0.020076	0.0157044	0.033011	0.00359941	0.614408
chr10	78590142	78593284	797	610	598	376	1079	441	0.0728925	0.00961603	0.0269957	0.0172402	0.0144256	2.71427
chr10	7866705	7868848	748	452	593	195	621	320	0.100287	0.0104454	0.0392435	0.0131071	0.0121709	2.88725
chr10	78746431	78749050	564	512	207	453	240	186	0.0618795	0.00968231	0.01121	0.0249169	0.00384916	1.37332
chr10	78751832	78753156	371	503	199	324	467	210	0.0804872	0.0188089	0.0213096	0.0352393	0.0148101	3.06593
chr10	78778879	78781696	818	633	704	280	1964	467	0.0834413	0.0111294	0.0354462	0.0143191	0.0292858	3.20579
chr10	78787464	78788323	213	164	103	273	142	87	0.0711951	0.00944835	0.0169933	0.0457469	0.00693819	1.95695
chr10	79532993	79533921	237	410	129	147	131	91	0.0733333	0.0218665	0.0197021	0.0228034	0.00592532	1.89489
chr10	7955293	7956911	324	568	130	306	106	34	0.0575264	0.0173825	0.0113929	0.0272378	0.00275116	0.406247
chr10	79554299	79555509	276	524	103	295	82	81	0.0655139	0.0214387	0.0120679	0.0351055	0.00284529	1.2939
chr10	79611929	79614228	1051	1655	508	713	1011	559	0.131354	0.0356517	0.0313382	0.0446745	0.0184705	4.70157
chr10	79636801	79640351	1185	1694	510	493	928	639	0.095926	0.023636	0.0203778	0.0200076	0.0109813	3.48104
chr10	79675177	79677083	402	604	158	328	160	301	0.060596	0.0156927	0.0117556	0.0247868	0.00352554	3.05333
chr10	79681584	79682718	249	310	89	189	54	28	0.0630627	0.0135324	0.0111258	0.0239974	0.00199919	0.477222
chr10	79703997	79704697	183	236	92	119	68	17	0.0750416	0.0166803	0.0186212	0.024464	0.00407612	0.469126
chr10	79715388	79718207	920	1623	639	373	980	466	0.0937794	0.0285154	0.0321507	0.0190615	0.0146027	3.19665
chr10	79734740	79736125	341	562	133	181	127	60	0.0707229	0.0200902	0.0136153	0.0188197	0.00385032	0.837426
chr10	79746125	79746736	186	269	68	188	64	43	0.0873636	0.0217777	0.0157651	0.0442695	0.00439425	1.35918
chr10	79755095	79755872	138	213	64	79	66	126	0.050988	0.0135647	0.0116718	0.0146334	0.00356468	3.13292
chr10	79766330	79768488	514	734	230	375	168	150	0.0684352	0.0168443	0.0151152	0.0250309	0.00326974	1.34399
chr10	79776756	79781960	1136	1831	580	685	1097	773	0.0627374	0.0174292	0.0158105	0.0189656	0.0088561	2.87288
chr10	79784329	79784722	114	101	47	89	65	42	0.083172	0.0127009	0.0169254	0.032553	0.00693224	2.06211
chr10	79793364	79795056	394	877	147	243	201	264	0.0668972	0.0256657	0.0123197	0.0206846	0.00498879	3.01652
chr10	79811996	79812338	78	76	34	66	25	46	0.0653686	0.0109782	0.0140645	0.0277299	0.00306268	2.59431
chr10	79840441	79841277	172	246	106	87	63	77	0.0590706	0.014562	0.0179688	0.0149793	0.0031628	1.77961
chr10	79852642	79855752	800	1011	327	679	276	247	0.0739195	0.0161013	0.0149137	0.0314534	0.00372791	1.53587
chr10	79873134	79876238	800	1187	535	385	1857	640	0.0740623	0.0189409	0.0244473	0.0178689	0.0251308	3.98728
chr10	79881637	79883949	417	620	211	252	483	428	0.0518238	0.0132809	0.0129433	0.0157008	0.00877461	3.57954
chr10	79916534	79928603	5924	5379	3574	2317	8322	2414	0.141084	0.0220803	0.0420132	0.0276641	0.0289719	3.86891
chr10	79970361	79971775	457	613	243	223	597	233	0.0928386	0.0214642	0.0243662	0.0227115	0.0177286	3.18536
chr10	79975607	79978095	648	1194	268	351	384	454	0.0748374	0.0237678	0.0152773	0.0203226	0.0064828	3.5285
chr10	79984290	79990335	1307	2276	733	847	932	800	0.0621407	0.0186515	0.0172018	0.0201889	0.00647745	2.55965
chr10	79990911	79991545	156	194	59	77	50	76	0.0706187	0.015137	0.0131831	0.0174749	0.00330866	2.31525
chr10	79996306	79998261	393	718	203	299	183	160	0.0577554	0.0181872	0.0147253	0.0220293	0.00393132	1.58238
chr10	80013366	80015426	449	808	205	287	285	475	0.0626235	0.0194242	0.0141128	0.0200679	0.00581063	4.45835
chr10	80018849	80020399	329	485	108	164	115	167	0.0609751	0.0154932	0.00987984	0.0152381	0.00311561	2.08288
chr10	80039327	80040248	231	403	121	185	48	32	0.0720195	0.0216563	0.0186206	0.028916	0.00218759	0.671394
chr10	80046866	80047801	154	196	73	132	58	107	0.0472948	0.0103751	0.0110659	0.0203234	0.00260381	2.2114
chr10	80050038	80054718	1037	1511	511	803	428	362	0.0636809	0.0159932	0.0154889	0.0247215	0.00384204	1.49599
chr10	80114724	80117193	417	968	262	277	148	120	0.0485297	0.0194173	0.0150502	0.0161615	0.0025178	0.939816
chr10	80130484	80133931	1291	1083	294	1260	308	782	0.107629	0.0155622	0.0120981	0.0526625	0.00375353	4.38731
chr10	80135051	80137502	484	713	187	296	260	390	0.0567406	0.0144072	0.0108208	0.0173968	0.00445563	3.07682
chr10	80138273	80140402	586	1099	199	263	190	240	0.0790837	0.025564	0.013256	0.017794	0.00374827	2.17967
chr10	80141252	80143087	717	702	184	635	166	155	0.112257	0.0189441	0.0142195	0.0498424	0.0037992	1.63312
chr10	80147994	80152730	1328	2903	490	668	427	420	0.0805867	0.0303637	0.0146768	0.0203222	0.00378775	1.71516
chr10	80158525	80161482	631	986	327	471	238	271	0.0613197	0.0165154	0.0156851	0.0229467	0.00338092	1.77227
chr10	80163747	80165788	459	722	201	297	197	317	0.0646139	0.0175183	0.0139662	0.0209604	0.00405384	3.00305
chr10	80167552	80168651	258	447	171	175	71	42	0.0674211	0.0201338	0.0220567	0.0229268	0.0027122	0.73861
chr10	80170882	80174004	751	1145	280	443	255	434	0.0691252	0.0181654	0.0127211	0.0204423	0.00343103	2.68829
chr10	80178185	80181337	1282	1487	718	343	2612	796	0.116878	0.0233667	0.0323101	0.0156772	0.0348101	4.88369
chr10	80185164	80192830	2500	2547	1596	630	5465	1604	0.093731	0.0164594	0.0295356	0.0118417	0.0299517	4.04704
chr10	80226023	80227575	317	599	116	217	101	138	0.0586755	0.0191102	0.010598	0.0201366	0.00273279	1.71896
chr10	80260290	80262192	575	991	243	376	218	192	0.0868556	0.0258015	0.0181178	0.0284739	0.00481365	1.95174
chr10	80264482	80265636	272	525	124	203	117	83	0.0676949	0.022521	0.0152327	0.0253286	0.00425657	1.39013
chr10	80292325	80300285	1447	2244	705	839	1395	1042	0.052248	0.0139658	0.0125649	0.0151877	0.00736314	2.53197
chr10	80304378	80307010	564	727	272	308	688	340	0.0615739	0.0136802	0.0146574	0.0168577	0.0109798	2.49797
chr10	80310847	80316885	2213	1957	1185	878	2378	1269	0.105338	0.016056	0.0278414	0.0209521	0.0165464	4.06495
chr10	80319569	80325529	1569	1959	635	1079	1348	961	0.0756611	0.0162827	0.0151145	0.0260856	0.00950227	3.11862
chr10	80328430	80331157	693	862	351	540	447	436	0.0730227	0.0156557	0.0182558	0.0285264	0.00688525	3.09172
chr10	80339691	80351399	4313	5493	2412	1651	11637	2395	0.105884	0.0232434	0.0292278	0.0203201	0.0417616	3.9568
chr10	80352200	80358391	3556	2937	2587	922	10479	1467	0.165082	0.0235008	0.0592794	0.0214584	0.0711124	4.58308
chr10	80371760	80373862	333	446	195	180	376	314	0.045517	0.0105077	0.0131563	0.0123348	0.00751285	2.88834
chr10	80381256	80389177	2095	2659	885	1157	1856	1607	0.0760183	0.0166301	0.0158506	0.0210473	0.00984463	3.9241
chr10	80395012	80396051	227	318	106	180	72	182	0.0627424	0.0151497	0.0144614	0.0249423	0.00290908	3.3853
chr10	80396905	80400574	974	1225	395	870	249	365	0.076289	0.0165379	0.0152711	0.0341626	0.00285095	1.92391
chr10	80406278	80406880	130	214	54	104	44	49	0.0619719	0.0175836	0.0127062	0.024855	0.00306614	1.57195
chr10	80432767	80434234	300	609	208	187	138	80	0.0587441	0.0205542	0.0201037	0.0183575	0.00395011	1.0542
chr10	80446059	80447260	242	299	177	191	187	183	0.0578735	0.0123247	0.0208933	0.0228995	0.00653723	2.94514
chr10	80463808	80465707	324	409	186	102	311	316	0.0490185	0.0106655	0.0138898	0.0077365	0.00687802	3.2173
chr10	80471691	80472948	358	430	241	134	671	257	0.0818034	0.0169355	0.0271816	0.0153505	0.0224129	3.95195
chr10	80473543	80476235	574	921	304	238	626	536	0.0612695	0.0169447	0.0160168	0.0127362	0.00976775	3.85023
chr10	80484832	80508350	32975	6660	30038	2255	111476	9223	0.403028	0.0140303	0.181213	0.0138174	0.199168	7.58598
chr10	80509455	80510502	254	246	127	131	266	128	0.0696693	0.0116301	0.0171941	0.0180139	0.0106654	2.36269
chr10	80513884	80514767	180	160	86	78	173	96	0.0585314	0.00896764	0.0138033	0.0127157	0.00822338	2.10077
chr10	80525976	80527874	688	407	145	978	175	209	0.104144	0.0106189	0.0108338	0.0742184	0.0038723	2.12902
chr10	80535434	80536887	267	367	177	140	190	110	0.0527856	0.0125058	0.0172722	0.0138759	0.00549093	1.46348
chr10	80561134	80561881	180	450	86	137	51	37	0.0691735	0.0298072	0.016313	0.0263947	0.002865	0.956883
chr10	80575026	80579053	1841	1647	444	1592	320	355	0.131381	0.0202588	0.0156398	0.0569576	0.00333823	1.70489
chr10	80602834	80603420	150	248	83	110	299	27	0.0734551	0.0209326	0.0200622	0.0270055	0.0214037	0.889783
chr10	80606126	80607074	195	248	85	177	81	143	0.0590659	0.0129478	0.0127084	0.0268785	0.00358654	2.91493
chr10	80638406	80639054	118	186	45	45	46	158	0.0522644	0.0141997	0.00983798	0.0099923	0.00297831	4.70946
chr10	80675638	80677818	472	873	230	430	132	277	0.0622093	0.0198321	0.0149627	0.0284126	0.00254317	2.45687
chr10	80701279	80702979	475	706	189	397	165	145	0.0802709	0.0205641	0.0157651	0.0336344	0.00407602	1.64901
chr10	80751616	80752096	125	114	64	85	46	45	0.0747023	0.0117428	0.0188787	0.0254666	0.00401855	1.80978
chr10	80754814	80755475	153	285	88	110	51	8	0.0664358	0.0213303	0.0188609	0.023946	0.00323719	0.233771
chr10	80796979	80799419	1235	1013	220	995	178	336	0.145435	0.0205614	0.0127877	0.0587426	0.00306414	2.66275
chr10	80805964	80810717	1848	2217	767	1026	1692	875	0.111741	0.0231056	0.0228915	0.0311018	0.0149554	3.56047
chr10	80826155	80827047	170	287	139	167	48	29	0.0547225	0.0159236	0.0220852	0.0269503	0.00225864	0.62821
chr10	80831484	80837827	2336	1585	1432	1119	3649	1344	0.105847	0.0123787	0.0320271	0.0254194	0.0241695	4.09821
chr10	80840746	80846038	1738	1396	1151	622	4376	1139	0.094388	0.0130675	0.030854	0.016935	0.0347402	4.16275
chr10	80854381	80856908	1176	880	238	1149	209	481	0.133721	0.0172471	0.0133579	0.0654999	0.00347397	3.68067
chr10	80880455	80881112	249	156	75	283	60	86	0.108778	0.0117465	0.0161724	0.061981	0.00383161	2.52831
chr10	80888202	80890633	542	612	309	253	757	400	0.0640626	0.012468	0.0180274	0.0149918	0.0130794	3.18167
chr10	80897464	80901703	1065	1269	367	998	337	430	0.0722025	0.0148288	0.0122811	0.0339205	0.0033398	1.96183
chr10	80917640	80918551	224	511	119	155	100	80	0.0706028	0.0277611	0.0185136	0.0244926	0.00460746	1.69689
chr10	80922187	80923120	160	247	82	81	86	138	0.0492427	0.0131027	0.0124568	0.0124979	0.00386908	2.85819
chr10	80928107	80940887	4023	5911	1781	2204	2286	2550	0.0904803	0.0229143	0.0197714	0.024851	0.00751567	3.85953
chr10	80950596	80952200	357	368	151	257	132	220	0.0639384	0.0113601	0.0133487	0.0230758	0.00345585	2.65159
chr10	80961112	80961643	116	195	65	59	42	33	0.062678	0.0181607	0.0173356	0.0159823	0.00331737	1.19994
chr10	80985372	80986283	239	440	128	130	234	151	0.0753307	0.0239039	0.0199138	0.0205422	0.0107815	3.20288
chr10	80995023	80995688	116	151	71	66	43	79	0.0500671	0.0112334	0.0151259	0.0142813	0.00271301	2.29462
chr10	80997915	81000237	987	708	255	1116	320	320	0.122134	0.0151006	0.015575	0.0692329	0.00578838	2.66477
chr10	81021261	81023021	368	503	154	318	261	267	0.0600699	0.014152	0.0124079	0.0260235	0.00622784	2.93299
chr10	81069918	81070716	197	188	81	245	55	78	0.0708742	0.0116579	0.0143839	0.0441893	0.00289249	1.88845
chr10	81105555	81106281	195	326	119	148	49	32	0.0771026	0.0222174	0.0232247	0.0293376	0.00283216	0.851479
chr10	81134107	81138337	1655	3215	586	776	604	410	0.112441	0.0376486	0.0196514	0.0264312	0.00599861	1.87456
chr10	81143590	81145465	335	595	145	160	142	460	0.0513311	0.0157143	0.0109666	0.0122909	0.00318062	4.74333
chr10	81147041	81149385	373	618	194	214	183	406	0.045723	0.0130574	0.0117381	0.0131513	0.00327918	3.34921
chr10	81167723	81169159	341	475	190	303	102	108	0.0682129	0.0163775	0.0187601	0.0303867	0.00298263	1.45387
chr10	81174677	81175936	222	413	131	149	89	55	0.0506467	0.0162401	0.0147516	0.0170417	0.00296808	0.844405
chr10	81176710	81177731	165	353	95	108	116	69	0.046409	0.0171133	0.013189	0.015229	0.0047694	1.30604
chr10	81181777	81183264	212	368	104	199	144	53	0.0409545	0.0122534	0.00991673	0.0192729	0.00406645	0.68902
chr10	81190011	81194810	1403	1741	497	1188	458	626	0.0840205	0.0179708	0.0146911	0.0356675	0.00400941	2.52285
chr10	81230247	81231484	235	452	102	130	127	96	0.0545652	0.0180896	0.0116901	0.0151328	0.00431062	1.50006
chr10	81239546	81240997	425	605	220	217	523	266	0.0841378	0.0206443	0.0214978	0.0215373	0.0151353	3.54384
chr10	81256221	81259742	1106	1237	660	399	2239	747	0.0902681	0.0174017	0.0265884	0.0163261	0.0267129	4.10289
chr10	81266493	81268385	410	528	180	444	181	134	0.062259	0.0138195	0.0134915	0.033801	0.00401776	1.36934
chr10	81279382	81279876	109	143	54	55	54	76	0.063298	0.0143133	0.0154784	0.0160124	0.004584	2.97007
chr10	81283355	81286526	705	1233	380	408	526	449	0.0638888	0.0192593	0.0169976	0.0185364	0.00696801	2.73824
chr10	81287874	81288699	164	218	82	98	71	100	0.0570732	0.0130764	0.0140855	0.0170979	0.00361189	2.34195
chr10	81289805	81293857	912	1254	456	589	383	609	0.0646825	0.0153296	0.0159634	0.0209429	0.0039708	2.90669
chr10	81316912	81317364	106	172	49	64	43	66	0.067263	0.0188122	0.0153474	0.0203601	0.00398866	2.81841
chr10	81320862	81321829	230	498	122	133	50	48	0.0683001	0.0254897	0.0178823	0.0198004	0.00217046	0.959234
chr10	81331990	81336228	1228	1141	597	599	1602	650	0.0832729	0.0133362	0.0199825	0.0203639	0.0158802	2.96626
chr10	81336255	81339243	676	777	352	430	908	566	0.0650114	0.0128797	0.0167092	0.020732	0.0127649	3.6631
chr10	81339971	81351068	3075	3907	2002	1377	5021	1698	0.079647	0.0174425	0.0255951	0.0178808	0.0190109	2.95973
chr10	81354785	81355316	122	122	37	60	27	64	0.06592	0.0113621	0.00986798	0.0162531	0.0021326	2.32716
chr10	81356379	81359095	679	1096	290	528	453	542	0.0718371	0.0199862	0.0151442	0.0280054	0.00700592	3.85894
chr10	81362631	81365818	620	981	282	255	296	599	0.0559039	0.0152462	0.0125507	0.0115271	0.00390148	3.63469
chr10	81377848	81378754	129	265	97	82	48	49	0.0408838	0.014476	0.0151741	0.0130288	0.00222377	1.04507
chr10	81384013	81385274	249	366	140	199	93	35	0.0567164	0.0143692	0.0157401	0.0227244	0.00309656	0.536497
chr10	81400088	81402319	489	662	186	443	158	300	0.0629772	0.0146952	0.0118238	0.0286027	0.00297454	2.60007
chr10	81407234	81409030	400	628	167	258	139	229	0.0639854	0.017315	0.0131858	0.0206904	0.0032503	2.46516
chr10	81413253	81414084	128	241	92	97	73	88	0.0442237	0.0143517	0.0156893	0.0168014	0.00368685	2.04606
chr10	81416092	81417494	321	543	151	211	97	122	0.0657682	0.0191758	0.0152706	0.0216732	0.00290516	1.68213
chr10	81418489	81421872	792	757	311	622	319	866	0.0672765	0.0110835	0.0130397	0.0264885	0.00396111	4.95047
chr10	81424439	81431987	2009	3156	1103	1131	1426	1074	0.0764996	0.0207137	0.0207312	0.0215909	0.00793755	2.75216
chr10	81432642	81433400	147	216	94	132	57	72	0.055673	0.0141001	0.0175721	0.0250628	0.00315565	1.83506
chr10	81452187	81453665	407	533	297	145	990	280	0.0791034	0.0178554	0.0284922	0.0141286	0.028127	3.66225
chr10	81463416	81465290	405	624	195	234	136	296	0.0620901	0.016489	0.0147561	0.0179851	0.00304785	3.05386
chr10	81473091	81474614	301	521	154	233	162	291	0.0567741	0.016938	0.0143375	0.0220328	0.0044667	3.69374
chr10	81481682	81482914	295	545	120	143	126	95	0.0687745	0.0219	0.0138088	0.0167136	0.00429402	1.49046
chr10	81495742	81496388	153	267	50	171	41	90	0.067976	0.0204464	0.0109649	0.0380881	0.00266278	2.6909
chr10	81507468	81508330	253	196	97	229	71	58	0.0842711	0.0112527	0.0159477	0.0382404	0.00345704	1.3001
chr10	81523531	81525196	342	353	163	228	121	238	0.0590092	0.0104981	0.013882	0.0197223	0.00305188	2.76351
chr10	81542863	81546211	915	1490	352	674	318	710	0.0785371	0.0220435	0.014913	0.029003	0.00398996	4.10111
chr10	81558538	81559918	279	516	153	148	86	185	0.0580737	0.0185126	0.0157194	0.0154442	0.00261674	2.59141
chr10	81561040	81561515	106	160	40	44	26	83	0.0640129	0.0166542	0.0119232	0.0133212	0.00229521	3.3731
chr10	81564163	81565782	305	423	175	152	98	211	0.0541195	0.0129371	0.0153271	0.0135215	0.00254195	2.51957
chr10	81569945	81576017	1559	2109	785	914	936	1358	0.0737924	0.0172061	0.0183402	0.0216891	0.00647633	4.32569
chr10	81586865	81588959	535	469	214	412	261	451	0.0734072	0.0110917	0.0144933	0.0283407	0.00523495	4.16439
chr10	81600306	81601724	361	479	179	205	115	184	0.0731297	0.0167249	0.0178982	0.0208195	0.00340543	2.50838
chr10	81604206	81607167	627	789	258	506	225	241	0.0608487	0.0131978	0.0123587	0.0246186	0.00319193	1.57395
chr10	81615264	81615916	138	106	78	113	27	47	0.0607484	0.00804272	0.016948	0.0249381	0.00173743	1.39233
chr10	81620600	81621254	114	61	72	183	41	65	0.0500302	0.00461423	0.0155966	0.0402631	0.00263026	1.91969
chr10	81626760	81628671	463	497	190	377	127	139	0.0696084	0.0128789	0.0140995	0.0284152	0.00279108	1.40632
chr10	81633386	81634919	405	404	131	348	117	208	0.0758924	0.0130487	0.0121167	0.0326928	0.00320492	2.62299
chr10	81643068	81644178	460	720	137	305	81	204	0.119018	0.0321092	0.0174962	0.0395625	0.00306357	3.55201
chr10	8171254	8171914	108	29	39	134	31	41	0.0469668	0.00217374	0.00837146	0.0292147	0.00197068	1.19989
chr10	82047822	82048613	166	151	71	170	59	15	0.0602493	0.00944631	0.0127195	0.030933	0.00313028	0.366374
chr10	82178258	82178683	113	207	36	98	34	8	0.0762496	0.0240753	0.0119903	0.0331523	0.00335371	0.363278
chr10	82240693	82241296	115	111	39	129	27	21	0.0547305	0.00910535	0.00916148	0.0307787	0.00187838	0.672575
chr10	82354254	82355435	181	232	90	224	86	65	0.044018	0.0097248	0.0108035	0.0273104	0.0030573	1.06379
chr10	82629494	82630624	230	350	90	248	75	74	0.0584567	0.0153326	0.0112906	0.0316	0.00278647	1.26569
chr10	82698442	82699949	399	619	171	393	238	208	0.0760572	0.0203376	0.0160891	0.0375568	0.00663181	2.66821
chr10	82768988	82769591	135	119	44	101	44	56	0.0642489	0.00976159	0.010336	0.0240981	0.00306106	1.79353
chr10	82795036	82795850	149	142	73	128	56	79	0.052553	0.00863259	0.0127088	0.0226334	0.00288727	1.87512
chr10	82812008	82813020	210	335	101	188	81	89	0.0595907	0.016385	0.0141465	0.0267452	0.00335994	1.69957
chr10	82858313	82861141	519	779	199	434	228	216	0.0527355	0.0136432	0.00998064	0.0221083	0.00338656	1.477
chr10	82954134	82955104	228	173	152	90	50	75	0.067497	0.00882749	0.0222107	0.0133574	0.00216375	1.49417
chr10	82982324	82987968	2261	1906	2387	974	7332	1257	0.115134	0.016729	0.0599966	0.0248653	0.0545777	4.30755
chr10	83335672	83338823	1525	1092	1312	389	3004	530	0.139076	0.0171651	0.0590589	0.0177853	0.040047	3.25273
chr10	83359659	83360867	275	355	109	263	87	90	0.0653846	0.0145483	0.012792	0.0313493	0.00302377	1.44004
chr10	83533203	83534337	250	371	158	151	328	149	0.0633159	0.0161953	0.0197515	0.0191725	0.0121432	2.5395
chr10	83542792	83544425	460	509	152	433	116	160	0.0809235	0.0154339	0.0131987	0.0381886	0.00298306	1.8942
chr10	83648153	83648799	129	237	80	123	47	48	0.0573131	0.0181491	0.0175438	0.0273967	0.00305246	1.43514
chr10	83722334	83724570	398	720	239	243	265	274	0.051143	0.0159469	0.015159	0.0156545	0.00497779	2.36943
chr10	84323677	84324216	113	40	35	123	27	75	0.0601525	0.00367009	0.00919628	0.0328253	0.002101	2.68674
chr10	84439315	84441839	985	1512	768	436	739	478	0.112136	0.0296689	0.0431557	0.0248842	0.0122981	3.66206
chr10	84532484	84535169	706	769	326	568	255	437	0.0755557	0.014185	0.0172207	0.0304748	0.00398924	3.14727
chr10	84554314	84554870	153	128	67	125	85	29	0.0789596	0.0113858	0.017067	0.0323409	0.00641239	1.00717
chr10	84562474	84563090	152	80	32	171	46	63	0.0708153	0.00642414	0.00735873	0.0399401	0.00313277	1.97521
chr10	84576037	84577822	516	602	211	540	184	140	0.0830495	0.0167003	0.0167625	0.0435723	0.00432905	1.51637
chr10	84622089	84622980	296	285	95	272	62	65	0.0953884	0.0158303	0.0151111	0.0439442	0.00292067	1.40964
chr10	84708200	84708483	61	62	39	22	21	39	0.0617419	0.0108164	0.0194843	0.0111635	0.00310712	2.65647
chr10	84752650	84763173	12223	4764	10835	1485	30753	3759	0.333861	0.0224286	0.146078	0.020335	0.12279	6.90955
chr10	84844151	84844911	189	118	91	122	92	59	0.0713914	0.00768259	0.0169666	0.0231032	0.00507995	1.49977
chr10	84909064	84910183	223	289	77	113	94	170	0.0572342	0.0127847	0.00975463	0.0145398	0.00352668	2.93623
chr10	84917032	84918013	258	342	106	190	90	56	0.0755226	0.0172554	0.0153155	0.027883	0.00385112	1.10315
chr10	85043998	85045672	409	376	157	291	147	164	0.0701903	0.011122	0.0132991	0.0250366	0.00368773	1.89403
chr10	85101813	85103710	600	678	139	707	130	168	0.0908707	0.0176988	0.010391	0.0536811	0.00287808	1.71227
chr10	8516182	8520987	1833	1623	1717	527	8921	1014	0.109635	0.0167319	0.0506903	0.0158025	0.0779985	4.08143
chr10	85183782	85186288	1475	1374	563	1480	430	369	0.169124	0.0271546	0.0318634	0.0850756	0.00720727	2.84728
chr10	8538416	8539138	130	98	70	120	33	96	0.0516861	0.00671581	0.0137372	0.0239189	0.00191793	2.56857
chr10	85386546	85389651	3569	1820	4230	632	2493	800	0.330304	0.0290322	0.193231	0.0293233	0.033727	4.9825
chr10	85451512	85452358	160	114	84	96	65	182	0.0543007	0.00666856	0.0140713	0.0163337	0.00322468	4.15668
chr10	85531067	85531584	103	63	41	107	30	105	0.0571579	0.00602589	0.0112303	0.0297682	0.00243359	3.92119
chr10	85539034	85540179	239	314	116	188	66	90	0.059949	0.0135755	0.0143619	0.0236413	0.00242	1.51921
chr10	85598082	85599459	393	477	199	296	209	239	0.0819808	0.0171506	0.02049	0.0309557	0.00637314	3.35511
chr10	85645079	85645424	70	49	23	56	17	36	0.0581555	0.00701666	0.0094317	0.0233244	0.00206457	2.01273
chr10	85828812	85829513	122	67	43	165	60	41	0.0499564	0.00472877	0.00869099	0.0338723	0.00359146	1.12981
chr10	85871816	85872402	117	192	52	97	39	44	0.057295	0.0162059	0.0125691	0.023814	0.00279179	1.45002
chr10	85916250	85917517	423	614	185	383	95	72	0.0958937	0.0239916	0.020701	0.0435289	0.00314819	1.09843
chr10	85926848	85930558	1334	1340	492	759	1351	476	0.103332	0.0178906	0.018811	0.0294746	0.0152975	2.48127
chr10	85957152	85957956	268	368	77	282	55	85	0.0956991	0.0226497	0.0135717	0.0504837	0.00287093	2.04259
chr10	86017765	86019105	267	186	92	319	108	186	0.0572336	0.00687218	0.00973413	0.0342815	0.00338416	2.68314
chr10	86021740	86022755	296	409	119	313	90	76	0.0837465	0.0199453	0.0166185	0.0443965	0.00372225	1.44703
chr10	86300328	86301705	440	677	240	265	1009	211	0.0917851	0.0243416	0.0247116	0.0277137	0.0307679	2.96205
chr10	86704537	86706695	515	666	157	510	148	178	0.0685683	0.0152838	0.0103178	0.034042	0.00288048	1.59487
chr10	86778074	86779896	563	794	236	490	222	209	0.088775	0.0215796	0.0183681	0.0387353	0.00511709	2.21778
chr10	86908440	86909665	555	104	85	795	80	154	0.130128	0.00420294	0.00983709	0.093449	0.00274193	2.4299
chr10	87058110	87058533	114	201	56	64	89	29	0.0772872	0.0234877	0.0187396	0.0217526	0.00882024	1.32309
chr10	87484532	87497551	10004	2886	9480	1353	28703	3277	0.220867	0.0109824	0.103308	0.0149756	0.0926345	4.86882
chr10	87859735	87861356	353	248	312	174	502	207	0.0625594	0.0075755	0.0272924	0.0154595	0.013005	2.46876
chr10	88146589	88147419	223	239	55	247	48	63	0.0771387	0.0142498	0.00939074	0.0428345	0.00242715	1.46655
chr10	88356032	88358498	889	772	691	446	2018	524	0.103586	0.0155045	0.0397417	0.0260533	0.0343723	4.10885
chr10	88378717	88380808	588	867	169	419	192	260	0.080795	0.0205337	0.0114621	0.0288636	0.00385652	2.4042
chr10	88457534	88460580	1344	489	235	1517	198	335	0.126793	0.00795146	0.0109429	0.0717482	0.00273054	2.12682
chr10	88503252	88503867	171	339	82	86	50	96	0.0797966	0.0272665	0.0188874	0.0201194	0.00341072	3.01473
chr10	88684995	88685487	92	67	34	69	40	30	0.0536426	0.00673346	0.00978521	0.0201697	0.00340933	1.17715
chr10	88724031	88724736	155	87	71	235	37	56	0.0631096	0.00610555	0.0142689	0.047969	0.00220218	1.53441
chr10	88730223	88732384	864	824	248	904	183	331	0.114875	0.0188835	0.0162755	0.0602574	0.00355674	2.96163
[truncated: 16,647 more rows]
