# Supplementary material for: Live-cell single particle tracking of PRC1 reveals a highly dynamic system with low target site occupancy
Source: Nat Commun. 2021 Feb 9;12:887. doi: 10.1038/s41467-021-21130-6 (PMC7873255; doi:10.1038/s41467-021-21130-6)
Supplement: Supplementary file 11 — Source Data [file 41467_2021_21130_MOESM11_ESM.xlsx]

## Sheet: Figure 1b
Figure 1b

## Sheet: Figure 1c
Figure 1c

## Sheet: Figure 2c
Figure 2c
	Bound fraction
	RING1B	H2B	HT-3xNLS
	0.103643	0.477635	0.126985
	0.170307	0.609287	0.0546412
	0.146596	0.441108	0.0519805
	0.155488	0.744319	0.116272
	0.122929	0.689795	0.100918
	0.139534	0.689721	0.0440339
	0.1504	0.469488	0.0784937
	0.183973	0.53997	0.0938831
	0.144252	0.584509	0.0519256
	0.175432	0.736161	0.0569443
	0.117195	0.667912	0.0441877
	0.147	0.67489	0.0767001
	0.111969	0.657644	0.0506014
	0.159192	0.541187	0.0198774
	0.0707133	0.582203	0.093676
	0.142965	0.607061	0.065182
	0.324649	0.447163	0.0563124
	0.0757524	0.471827	0.0409082
	0.234931	0.660627	0.0960066
	0.218933	0.429359	0.0421409
	0.240241	0.528852	0.14607
	0.265965	0.688121	0.0613773
	0.309072	0.634174	0.0754175
	0.288074	0.330174	0.0494026
	0.100851	0.727328	0.565484
	0.274725	0.393145	0.112677
	0.320586	0.568263	0.0713655
	0.248534	0.420019	0.192312
	0.186673	0.604889	0.119443
	0.376981	0.381598	0.115743
	0.199402	0.478683	0.0588485
	0.085595	0.53587	0.195343
	0.156121	0.498778	0.274393
	0.177318	0.431265	0.1397
	0.24366	0.569462	0.0698761
	0.087034	0.378088	0.38304
	0.370662	0.346317	0.0375203
	0.116777	0.521593	0.0709895
	0.0872873	0.676059	0.135768
	0.209644	0.639642	0.0974967
	0.119808	0.453839	0.13194
	0.344914	0.602862	0.103741
	0.250073	0.561062	0.0648943
	0.0567099	0.29773	0.164214
	0.31678	0.535596	0.0478207
	0.22386	0.63788	0.073273
	0.115216	0.474372	0.331018
	0.329486	0.54193	0.119608
	0.261899	0.599283	0.156907
	0.385165	0.399663	0.0619278
	0.139048
	0.320607
	0.183186
	0.163732
	0.198579

## Sheet: Figure 2e
Figure 2e
	RING1B raw		RING1B fit		H2B raw		H2B fit
	Time (s)	1 - CDF	Time (s)	1 - CDF	Time (s)	1 - CDF	Time (s)	1 - CDF
	0	1	0	1	0	1	0	1
	0	1	0	1	0	1	0	1
	0	0.744565	0.5	0.742929	0	0.839161	0.5	0.830339
	0.5	0.744565	1	0.582755	0.5	0.839161	1	0.716993
	0.5	0.623188	1.5	0.48242	0.5	0.748252	1.5	0.640709
	1	0.623188	2	0.419045	1	0.748252	2	0.588823
	1	0.547101	2.5	0.378506	1	0.671329	2.5	0.553002
	1.5	0.547101	3	0.352081	1.5	0.671329	3	0.527767
	1.5	0.498188	3.5	0.334386	1.5	0.63986	3.5	0.509512
	2	0.498188	4	0.322097	2	0.63986	4	0.495866
	2	0.460145	4.5	0.313161	2	0.604895	4.5	0.485267
	2.5	0.460145	5	0.306312	2.5	0.604895	5	0.47669
	2.5	0.429348	5.5	0.300766	2.5	0.587413	5.5	0.469459
	3	0.429348	6	0.29604	3	0.587413	6	0.463129
	3	0.396739	6.5	0.291836	3	0.573427	6.5	0.457408
	3.5	0.396739	7	0.287968	3.5	0.573427	7	0.452103
	3.5	0.380435	7.5	0.284323	3.5	0.552448	7.5	0.447087
	4	0.380435	8	0.280831	4	0.552448	8	0.442277
	4	0.369565	8.5	0.277447	4	0.538462	8.5	0.437618
	4.5	0.369565	9	0.274144	4.5	0.538462	9	0.433073
	4.5	0.353261	9.5	0.270906	4.5	0.517483	9.5	0.428618
	5	0.353261	10	0.267721	5	0.517483	10	0.424237
	5	0.335145	10.5	0.264584	5	0.493007	10.5	0.419919
	5.5	0.335145	11	0.261489	5.5	0.493007	11	0.415658
	5.5	0.324275	11.5	0.258434	5.5	0.479021	11.5	0.411447
	6	0.324275	12	0.255417	6	0.479021	12.5	0.403168
	6	0.322464	12.5	0.252436	6	0.475524	13	0.399095
	6.5	0.322464	13.5	0.246581	6.5	0.475524	14	0.391076
	6.5	0.302536	14	0.243705	6.5	0.465035	14.5	0.387128
	7	0.302536	14.5	0.240863	7	0.465035	16	0.375525
	7	0.288043	15.5	0.235279	7	0.454545	16.5	0.371735
	7.5	0.288043	16.5	0.229823	7.5	0.454545	17.5	0.36427
	7.5	0.278986	17.5	0.224495	7.5	0.447552	18	0.360594
	8	0.278986	18	0.221877	8	0.447552	19	0.353353
	8	0.277174	18.5	0.21929	8	0.440559	20.5	0.342764
	8.5	0.277174	19	0.216733	8.5	0.440559	21.5	0.335881
	8.5	0.271739	19.5	0.214206	8.5	0.437063	22.5	0.329136
	9	0.271739	20.5	0.20924	9	0.437063	23	0.325815
	9	0.268116	21	0.2068	9	0.41958	24	0.319272
	9.5	0.268116	21.5	0.204388	9.5	0.41958	24.5	0.316051
	9.5	0.257246	22	0.202005	9.5	0.412587	25	0.312861
	10	0.257246	22.5	0.19965	10	0.412587	25.5	0.309704
	10	0.253623	23	0.197322	10	0.405594	26.5	0.303485
	10.5	0.253623	24	0.192747	10.5	0.405594	27	0.300423
	10.5	0.248188	24.5	0.190499	10.5	0.402098	28	0.29439
	11	0.248188	26	0.183913	11	0.402098	31	0.277009
	11	0.242754	26.5	0.181768	11	0.398601	35.5	0.252843
	11.5	0.242754	27	0.179649	11.5	0.398601	37	0.245266
	11.5	0.240942	29.5	0.169416	11.5	0.388112	37.5	0.242791
	12	0.240942	30	0.167441	12.5	0.388112	39	0.235515
	12	0.23913	30.5	0.165488	12.5	0.377622	39.5	0.233138
	12.5	0.23913	31	0.163559	13	0.377622	40.5	0.228456
	12.5	0.233696	31.5	0.161652	13	0.370629	41	0.226151
	13.5	0.233696	33	0.156063	14	0.370629	41.5	0.223869
	13.5	0.231884	33.5	0.154243	14	0.367133	42.5	0.219374
	14	0.231884	34	0.152444	14.5	0.367133	43	0.21716
	14	0.228261	35	0.14891	14.5	0.363636	43.5	0.214968
	14.5	0.228261	35.5	0.147173	16	0.363636	44	0.212799
	14.5	0.224638	36.5	0.143761	16	0.36014	45	0.208526
	15.5	0.224638	38.5	0.137172	16.5	0.36014	46	0.204339
	15.5	0.219203	39.5	0.133992	16.5	0.356643	46.5	0.202277
	16.5	0.219203	40.5	0.130885	17.5	0.356643	47	0.200236
	16.5	0.21558	41.5	0.127851	17.5	0.34965	47.5	0.198215
	17.5	0.21558	42	0.12636	18	0.34965	48	0.196215
	17.5	0.213768	42.5	0.124887	18	0.346154	48.5	0.194235
	18	0.213768	43.5	0.121991	19	0.346154	50.5	0.186512
	18	0.211957	44	0.120569	19	0.342657	54	0.17373
	18.5	0.211957	45	0.117773	20.5	0.342657	54.5	0.171977
	18.5	0.20471	45.5	0.1164	20.5	0.339161	55	0.170241
	19	0.20471	46.5	0.113701	21.5	0.339161	55.5	0.168523
	19	0.201087	47	0.112376	21.5	0.335664	56.5	0.165139
	19.5	0.201087	47.5	0.111065	22.5	0.335664	57	0.163473
	19.5	0.195652	48	0.10977	22.5	0.332168	58	0.16019
	20.5	0.195652	50.5	0.103518	23	0.332168	59.5	0.155389
	20.5	0.193841	51.5	0.101118	23	0.325175	61.5	0.149212
	21	0.193841	53	0.0976217	24	0.325175	64	0.141833
	21	0.190217	53.5	0.0964834	24	0.311189	64.5	0.140402
	21.5	0.190217	57	0.0888783	24.5	0.311189	68	0.13078
	21.5	0.184783	57.5	0.087842	24.5	0.307692	68.5	0.12946
	22	0.184783	59	0.0848048	25	0.307692	70	0.12558
	22	0.182971	61	0.0809181	25	0.300699	71	0.123058
	22.5	0.182971	61.5	0.0799745	25.5	0.300699	72	0.120587
	22.5	0.181159	63	0.0772094	25.5	0.297203	72.5	0.11937
	23	0.181159	65.5	0.0728117	26.5	0.297203	76	0.111189
	23	0.179348	66	0.0719627	26.5	0.293706	77.5	0.107857
	24	0.179348	68	0.0686645	27	0.293706	78.5	0.105691
	24	0.177536	68.5	0.0678638	27	0.286713	81.5	0.0994514
	24.5	0.177536	72.5	0.0617857	28	0.286713	86.5	0.0898593
	24.5	0.175725	73.5	0.0603532	28	0.283217	87	0.0889525
	26	0.175725	75.5	0.0575871	31	0.283217	89	0.085416
	26	0.173913	76	0.0569156	31	0.27972	90	0.0837008
	26.5	0.173913	78	0.054307	35.5	0.27972	95	0.0756278
	26.5	0.172101	83	0.0482968	35.5	0.272727	97	0.072621
	27	0.172101	85	0.0460832	37	0.272727	98.5	0.0704447
	27	0.17029	87	0.0439711	37	0.269231	106	0.0605029
	29.5	0.17029	87.5	0.0434584	37.5	0.269231	106.5	0.0598924
	29.5	0.168478	89	0.0419558	37.5	0.262238	117	0.0484029
	30	0.168478	89.5	0.0414666	39	0.262238	118	0.0474309
	30	0.166667	93.5	0.0377527	39	0.258741	119.5	0.0460095
	30.5	0.166667	96.5	0.0351872	39.5	0.258741	125	0.0411523
	30.5	0.164855	98.5	0.0335745	39.5	0.255245	133	0.0349879
	31	0.164855	99	0.033183	40.5	0.255245	141	0.0297469
	31	0.163043	99.5	0.0327961	40.5	0.248252	145	0.0274286
	31.5	0.163043	101	0.0316622	41	0.248252	146	0.0268778
	31.5	0.15942	104	0.0295106	41	0.241259	149.5	0.0250357
	33	0.15942	107	0.0275052	41.5	0.241259	156	0.0219431
	33	0.152174	111.5	0.0247498	41.5	0.237762	166	0.0179144
	33.5	0.152174	114	0.0233401	42.5	0.237762	184.5	0.0123091
	33.5	0.150362	116	0.0222703	42.5	0.234266	207	0.00779847
	34	0.150362	119	0.020757	43	0.234266	222	0.00575262
	34	0.146739	133	0.0149464	43	0.230769	237.5	0.00420066
	35	0.146739	134	0.0145999	43.5	0.230769	248	0.00339482
	35	0.144928	135.5	0.0140951	43.5	0.223776
	35.5	0.144928	155.5	0.0088169	44	0.223776
	35.5	0.143116	160.5	0.00784111	44	0.22028
	36.5	0.143116	169.5	0.00634877	45	0.22028
	36.5	0.139493			45	0.216783
	38.5	0.139493			46	0.216783
	38.5	0.137681			46	0.213287
	39.5	0.137681			46.5	0.213287
	39.5	0.134058			46.5	0.20979
	40.5	0.134058			47	0.20979
	40.5	0.132246			47	0.206294
	41.5	0.132246			47.5	0.206294
	41.5	0.130435			47.5	0.199301
	42	0.130435			48	0.199301
	42	0.126812			48	0.195804
	42.5	0.126812			48.5	0.195804
	42.5	0.125			48.5	0.188811
	43.5	0.125			50.5	0.188811
	43.5	0.123188			50.5	0.185315
	44	0.123188			54	0.185315
	44	0.121377			54	0.178322
	45	0.121377			54.5	0.178322
	45	0.119565			54.5	0.174825
	45.5	0.119565			55	0.174825
	45.5	0.115942			55	0.171329
	46.5	0.115942			55.5	0.171329
	46.5	0.11413			55.5	0.167832
	47	0.11413			56.5	0.167832
	47	0.112319			56.5	0.160839
	47.5	0.112319			57	0.160839
	47.5	0.110507			57	0.157343
	48	0.110507			58	0.157343
	48	0.108696			58	0.153846
	50.5	0.108696			59.5	0.153846
	50.5	0.106884			59.5	0.15035
	51.5	0.106884			61.5	0.15035
	51.5	0.105072			61.5	0.143357
	53	0.105072			64	0.143357
	53	0.103261			64	0.13986
	53.5	0.103261			64.5	0.13986
	53.5	0.101449			64.5	0.136364
	57	0.101449			68	0.136364
	57	0.0978261			68	0.132867
	57.5	0.0978261			68.5	0.132867
	57.5	0.0942029			68.5	0.129371
	59	0.0942029			70	0.129371
	59	0.0923913			70	0.125874
	61	0.0923913			71	0.125874
	61	0.0905797			71	0.118881
	61.5	0.0905797			72	0.118881
	61.5	0.0887681			72	0.115385
	63	0.0887681			72.5	0.115385
	63	0.0869565			72.5	0.111888
	65.5	0.0869565			76	0.111888
	65.5	0.0851449			76	0.108392
	66	0.0851449			77.5	0.108392
	66	0.0833333			77.5	0.101399
	68	0.0833333			78.5	0.101399
	68	0.0778986			78.5	0.0979021
	68.5	0.0778986			81.5	0.0979021
	68.5	0.076087			81.5	0.0944056
	72.5	0.076087			86.5	0.0944056
	72.5	0.0742754			86.5	0.0874126
	73.5	0.0742754			87	0.0874126
	73.5	0.0706522			87	0.0839161
	75.5	0.0706522			89	0.0839161
	75.5	0.0688406			89	0.0804196
	76	0.0688406			90	0.0804196
	76	0.067029			90	0.0769231
	78	0.067029			95	0.0769231
	78	0.0652174			95	0.0734266
	83	0.0652174			97	0.0734266
	83	0.0634058			97	0.0699301
	85	0.0634058			98.5	0.0699301
	85	0.0615942			98.5	0.0664336
	87	0.0615942			106	0.0664336
	87	0.0597826			106	0.0629371
	87.5	0.0597826			106.5	0.0629371
	87.5	0.0543478			106.5	0.0594406
	89	0.0543478			117	0.0594406
	89	0.0507246			117	0.0559441
	89.5	0.0507246			118	0.0559441
	89.5	0.048913			118	0.0524476
	93.5	0.048913			119.5	0.0524476
	93.5	0.0471014			119.5	0.048951
	96.5	0.0471014			125	0.048951
	96.5	0.0452899			125	0.0454545
	98.5	0.0452899			133	0.0454545
	98.5	0.0434783			133	0.041958
	99	0.0434783			141	0.041958
	99	0.0416667			141	0.0384615
	99.5	0.0416667			145	0.0384615
	99.5	0.0398551			145	0.034965
	101	0.0398551			146	0.034965
	101	0.0380435			146	0.0314685
	104	0.0380435			149.5	0.0314685
	104	0.0344203			149.5	0.027972
	107	0.0344203			156	0.027972
	107	0.0326087			156	0.0244755
	111.5	0.0326087			166	0.0244755
	111.5	0.0307971			166	0.020979
	114	0.0307971			184.5	0.020979
	114	0.0289855			184.5	0.013986
	116	0.0289855			207	0.013986
	116	0.0271739			207	0.0104895
	119	0.0271739			222	0.0104895
	119	0.0253623			222	0.00699301
	133	0.0253623			237.5	0.00699301
	133	0.0235507			237.5	0.0034965
	134	0.0235507			248	0.0034965
	134	0.0217391			248	0
	135.5	0.0217391
	135.5	0.0199275
	155.5	0.0199275
	155.5	0.0181159

## Sheet: Figure 2g
Figure 2g
	RING1B raw		RING1B fit		H2B raw		H2B fit
	Time (s)	1 - CDF	Time (s)	1 - CDF	Time (s)	1 - CDF	Time (s)	1 - CDF
	0	1	0	1	0	1	0	1
	0	1	0	1	0	1	0	1
	0	0.682594	30	0.487288	0	0.835106	30	0.700723
	30	0.682594	60	0.386017	30	0.835106	60	0.591624
	30	0.505119	90	0.305794	30	0.691489	90	0.499511
	60	0.505119	120	0.242242	60	0.691489	120	0.421739
	60	0.37884	150	0.191899	60	0.601064	150	0.356077
	90	0.37884	180	0.152017	90	0.601064	180	0.300637
	90	0.290102	210	0.120424	90	0.494681	210	0.25383
	120	0.290102	240	0.0953974	120	0.494681	240	0.21431
	120	0.235495	270	0.0755715	120	0.409574	270	0.180943
	150	0.235495	300	0.0598659	150	0.409574	300	0.152771
	150	0.187713	330	0.0474243	150	0.37234	330	0.128985
	180	0.187713	360	0.0375684	180	0.37234	360	0.108903
	180	0.146758	420	0.0235758	180	0.319149	390	0.0919473
	210	0.146758	450	0.0186762	210	0.319149	420	0.0776315
	210	0.116041	480	0.0147948	210	0.276596	450	0.0655447
	240	0.116041	540	0.00928437	240	0.276596	480	0.0553397
	240	0.102389	600	0.00582634	240	0.207447	510	0.0467236
	270	0.102389	660	0.00365627	270	0.207447	540	0.039449
	270	0.0750853	720	0.00229447	270	0.164894	570	0.033307
	300	0.0750853	750	0.00181762	300	0.164894	630	0.0237429
	300	0.0648464			300	0.132979	660	0.0200463
	330	0.0648464			330	0.132979	720	0.01429
	330	0.0580205			330	0.117021
	360	0.0580205			360	0.117021
	360	0.0511945			360	0.0957447
	420	0.0511945			390	0.0957447
	420	0.0375427			390	0.0904255
	450	0.0375427			420	0.0904255
	450	0.0273038			420	0.0851064
	480	0.0273038			450	0.0851064
	480	0.0238908			450	0.0797872
	540	0.0238908			480	0.0797872
	540	0.0136519			480	0.0638298
	600	0.0136519			510	0.0638298
	600	0.0102389			510	0.0531915
	660	0.0102389			540	0.0531915
	660	0.00682594			540	0.037234
	720	0.00682594			570	0.037234
	720	0.00341297			570	0.0319149
	750	0.00341297			630	0.0319149
	750	0			630	0.0212766
					660	0.0212766
					660	0.0159574
					720	0.0159574
					720	0

## Sheet: Figure 2i
Figure 2i
	RING1B
	Polycomb body			Non-Polcyomb body
	Time	Recovered fraction	SEM	Time	Recovered fraction	SEM
	0	0.346574	0.012626	0	0.409316	0.016657
	0.5	0.405818	0.0144006	0.5	0.478256	0.0171713
	1	0.437433	0.0141844	1	0.5193	0.017743
	1.5	0.453241	0.015112	1.5	0.54704	0.0180434
	2	0.470447	0.0148481	2	0.560835	0.0181133
	2.5	0.482694	0.0152764	2.5	0.576596	0.0173367
	3	0.492029	0.0173399	3	0.590502	0.0182526
	3.5	0.49513	0.0155089	3.5	0.598169	0.0186753
	4	0.505577	0.0158911	4	0.617773	0.0191801
	4.5	0.514285	0.0157049	4.5	0.623893	0.0186967
	5	0.520595	0.0162094	5	0.621624	0.0177205
	5.5	0.522153	0.0155527	5.5	0.631202	0.0181917
	6	0.526024	0.0140943	6	0.639477	0.0176303
	6.5	0.531557	0.0153508	6.5	0.647723	0.0169627
	7	0.536277	0.0162612	7	0.655449	0.0169664
	7.5	0.533473	0.0155431	7.5	0.660412	0.0183145
	8	0.542694	0.0159938	8	0.66574	0.0176922
	8.5	0.547734	0.0160442	8.5	0.663679	0.0177647
	9	0.548118	0.0155817	9	0.666842	0.0179529
	9.5	0.556584	0.0158255	9.5	0.678118	0.0180018
	10	0.557781	0.016159	10	0.685431	0.0187326
	10.5	0.56236	0.0159249	10.5	0.689072	0.0185597
	11	0.564278	0.0171578	11	0.689731	0.019308
	11.5	0.566656	0.0165337	11.5	0.684043	0.0185934
	12	0.563331	0.0157623	12	0.698194	0.0192496
	12.5	0.566633	0.0171161	12.5	0.698483	0.0198689
	13	0.568381	0.0155522	13	0.703343	0.0171681
	13.5	0.580355	0.0160883	13.5	0.706718	0.0180528
	14	0.580829	0.0176475	14	0.701037	0.0176074
	14.5	0.57692	0.0178193	14.5	0.712587	0.0187124
	15	0.583984	0.0176129	15	0.715549	0.0191605
	15.5	0.583128	0.0176749	15.5	0.712096	0.0183168
	16	0.584383	0.0178799	16	0.705416	0.0186703
	16.5	0.584917	0.0165782	16.5	0.71555	0.0197938
	17	0.58652	0.0179621	17	0.719105	0.0212386
	17.5	0.589371	0.0162556	17.5	0.717983	0.0211835
	18	0.593196	0.0169129	18	0.723708	0.0194065
	18.5	0.590359	0.0165363	18.5	0.727463	0.0211246
	19	0.591614	0.0174147	19	0.726832	0.0191769
	19.5	0.594094	0.0172042	19.5	0.725399	0.021113
	20	0.595998	0.0167893	20	0.737004	0.0208493
	20.5	0.594544	0.0164535	20.5	0.735975	0.0207169
	21	0.597643	0.0167172	21	0.740102	0.0223302
	21.5	0.59476	0.0156582	21.5	0.739322	0.0207725
	22	0.60088	0.0178395	22	0.734039	0.0213303
	22.5	0.596928	0.0165173	22.5	0.740131	0.0202292
	23	0.602302	0.01727	23	0.732339	0.0214998
	23.5	0.600496	0.0165963	23.5	0.735894	0.0211607
	24	0.611959	0.0168375	24	0.742738	0.0219473
	24.5	0.605669	0.0172486	24.5	0.740208	0.0203634
	25	0.60697	0.0160503	25	0.747204	0.0214578
	25.5	0.607929	0.0168144	25.5	0.74599	0.0201817
	26	0.611373	0.0170133	26	0.746531	0.0216938
	26.5	0.608193	0.0171536	26.5	0.745743	0.0219361
	27	0.606729	0.0175418	27	0.748532	0.0222444
	27.5	0.612422	0.017337	27.5	0.748156	0.0239209
	28	0.607477	0.0172251	28	0.747071	0.0216093
	28.5	0.612293	0.0178366	28.5	0.757298	0.0222432
	29	0.61049	0.0163275	29	0.749483	0.0221927
	29.5	0.614627	0.0172726	29.5	0.745331	0.0232425
	30	0.612284	0.0170331	30	0.749158	0.021546
	30.5	0.614248	0.0172821	30.5	0.75827	0.0229975
	31	0.614209	0.0162161	31	0.752758	0.0225461
	31.5	0.619531	0.0176779	31.5	0.76541	0.0218028
	32	0.615694	0.0174795	32	0.754993	0.0238759
	32.5	0.618677	0.016887	32.5	0.765417	0.0224378
	33	0.613352	0.016707	33	0.763012	0.024404
	33.5	0.613243	0.0174449	33.5	0.767542	0.0229586
	34	0.608961	0.0174844	34	0.770912	0.0227059
	34.5	0.612479	0.0176902	34.5	0.773273	0.0221385
	35	0.615128	0.0159117	35	0.763259	0.0221653
	35.5	0.61224	0.0169814	35.5	0.769616	0.0232557
	36	0.617497	0.0181693	36	0.775535	0.0252921
	36.5	0.611059	0.0170841	36.5	0.778852	0.0234289
	37	0.619971	0.0178289	37	0.777986	0.0249775
	37.5	0.619499	0.0174887	37.5	0.775271	0.0247179
	38	0.620968	0.0178752	38	0.784146	0.023397
	38.5	0.628409	0.0185289	38.5	0.78359	0.0232769
	39	0.623762	0.0183237	39	0.783602	0.0259559
	39.5	0.626351	0.0186637	39.5	0.784066	0.0244931
	40	0.626473	0.017491	40	0.789491	0.024486
	40.5	0.629823	0.0176714	40.5	0.794181	0.0234359
	41	0.623836	0.0171544	41	0.792501	0.0242495
	41.5	0.623642	0.0178442	41.5	0.785462	0.0236931
	42	0.621716	0.0165535	42	0.792355	0.0234183
	42.5	0.622506	0.0169432	42.5	0.793077	0.025605
	43	0.627081	0.0169562	43	0.802363	0.0258944
	43.5	0.628839	0.0172315	43.5	0.797124	0.0262349
	44	0.630565	0.0172536	44	0.800789	0.0269838
	44.5	0.630709	0.018258	44.5	0.794179	0.0270714
	45	0.631725	0.0180811	45	0.791032	0.0252626
	45.5	0.63511	0.0186679	45.5	0.787612	0.0262626
	46	0.636444	0.018498	46	0.785301	0.025046
	46.5	0.62646	0.0179167	46.5	0.788413	0.026814
	47	0.631427	0.0185068	47	0.795159	0.0249632
	47.5	0.63521	0.0185115	47.5	0.801861	0.0254897
	48	0.630818	0.0189687	48	0.802337	0.0223335
	48.5	0.631637	0.0196181	48.5	0.793816	0.023306
	49	0.636001	0.0179206	49	0.799482	0.0226385
	49.5	0.631938	0.0189085	49.5	0.804876	0.0243292
	50	0.634515	0.0192483	50	0.811065	0.0246204
	50.5	0.627715	0.0191295	50.5	0.81177	0.0235115
	51	0.634051	0.0194434	51	0.812896	0.0232108
	51.5	0.632078	0.0196342	51.5	0.808303	0.0252739
	52	0.628137	0.0194934	52	0.809685	0.0261757
	52.5	0.635004	0.0198769	52.5	0.812955	0.0254723
	53	0.631707	0.0196095	53	0.812709	0.0265493
	53.5	0.635485	0.0201201	53.5	0.811584	0.0270782
	54	0.631502	0.0201319	54	0.809035	0.0278261
	54.5	0.636456	0.0194762	54.5	0.807296	0.0289827
	55	0.638028	0.0205637	55	0.811932	0.0256973
	55.5	0.635603	0.0203601	55.5	0.813206	0.0282152
	56	0.636754	0.0214007	56	0.808712	0.0277093
	56.5	0.64671	0.0210018	56.5	0.807077	0.0251736
	57	0.63926	0.0191992	57	0.822727	0.0282885
	57.5	0.637655	0.019335	57.5	0.822971	0.0273409
	58	0.638975	0.0200106	58	0.818811	0.0276271
	58.5	0.644752	0.0204531	58.5	0.819426	0.0284519
	59	0.643671	0.0215926	59	0.812845	0.0265978
	59.5	0.639597	0.0208675	59.5	0.810515	0.0253304
	60	0.63631	0.0202474	60	0.810089	0.0280204
	60.5	0.640712	0.0218308	60.5	0.813994	0.0275933
	61	0.640689	0.0202378	61	0.824108	0.0290647
	61.5	0.638957	0.0199361	61.5	0.817287	0.0269769
	62	0.639704	0.021262	62	0.818174	0.0262607
	62.5	0.637381	0.0209502	62.5	0.809809	0.0267617
	63	0.636534	0.0201681	63	0.819605	0.0276121
	63.5	0.635513	0.0215327	63.5	0.833652	0.0261171
	64	0.634778	0.0212097	64	0.822847	0.0243792
	64.5	0.634988	0.0212669	64.5	0.829505	0.0243561
	65	0.642377	0.0214668	65	0.830931	0.0243982
	65.5	0.637037	0.021327	65.5	0.827647	0.026278
	66	0.638708	0.0219557	66	0.824136	0.027056
	66.5	0.638803	0.0219639	66.5	0.824036	0.0261643
	67	0.636107	0.0217232	67	0.828293	0.0252561
	67.5	0.633842	0.0224447	67.5	0.836358	0.0258148
	68	0.640294	0.0230072	68	0.839084	0.0271116
	68.5	0.636512	0.0215778	68.5	0.834997	0.0258387
	69	0.635785	0.0226371	69	0.840196	0.0257255
	69.5	0.637884	0.0212368	69.5	0.845998	0.0255722
	70	0.637695	0.0226133	70	0.842472	0.0269538
	70.5	0.639907	0.0229435	70.5	0.851173	0.0267531
	71	0.642778	0.0241698	71	0.850266	0.0260705
	71.5	0.640445	0.0234064	71.5	0.844932	0.0275875
	72	0.63482	0.0228962	72	0.842249	0.0271272
	72.5	0.641816	0.0223263	72.5	0.844878	0.0266875
	73	0.640855	0.0236258	73	0.832755	0.0252751
	73.5	0.638438	0.0232752	73.5	0.833859	0.0273397
	74	0.638093	0.02314	74	0.831751	0.0274087
	74.5	0.631079	0.0228385	74.5	0.833757	0.0270193
	75	0.640383	0.023589	75	0.839152	0.0288928
	75.5	0.633492	0.0219246	75.5	0.841294	0.0282506
	76	0.639855	0.023137	76	0.834552	0.0279209
	76.5	0.635803	0.0238332	76.5	0.840897	0.0298135
	77	0.639319	0.023034	77	0.839362	0.0289449
	77.5	0.640344	0.0212627	77.5	0.837123	0.0283019
	78	0.644459	0.0216983	78	0.841657	0.0285705
	78.5	0.639001	0.0215887	78.5	0.840305	0.0288863
	79	0.637598	0.0212569	79	0.841575	0.029847
	79.5	0.644686	0.0224138	79.5	0.845465	0.0283916
	80	0.643273	0.0233537	80	0.84544	0.0282283
	80.5	0.645856	0.0224241	80.5	0.842563	0.029905
	81	0.646568	0.0230929	81	0.83839	0.0284388
	81.5	0.643256	0.0236686	81.5	0.843891	0.0286782
	82	0.646834	0.0237367	82	0.838289	0.0292618
	82.5	0.649138	0.0244733	82.5	0.83807	0.0295208
	83	0.648817	0.0243619	83	0.8325	0.0298105
	83.5	0.642791	0.0240276	83.5	0.841057	0.0309556
	84	0.644122	0.0252056	84	0.840565	0.0308519
	84.5	0.648058	0.0249931	84.5	0.839014	0.0298842
	85	0.644758	0.0246275	85	0.833037	0.028302
	85.5	0.645931	0.0248188	85.5	0.839997	0.0300201
	86	0.650262	0.0243113	86	0.838198	0.0281221
	86.5	0.642915	0.0239641	86.5	0.828946	0.027139
	87	0.652	0.0247854	87	0.838225	0.0288208
	87.5	0.648374	0.0231322	87.5	0.834223	0.0281041
	88	0.64664	0.0230548	88	0.834716	0.0288565
	88.5	0.640228	0.0232039	88.5	0.837866	0.0286547
	89	0.64539	0.0236288	89	0.837976	0.0292784
	89.5	0.641128	0.0234559	89.5	0.832014	0.0281127
	90	0.639972	0.0219299	90	0.83648	0.0282337
	90.5	0.642802	0.023323	90.5	0.828626	0.0294235
	91	0.641507	0.0226721	91	0.833441	0.0293462
	91.5	0.641286	0.0229567	91.5	0.828348	0.0301477
	92	0.639599	0.0222023	92	0.826039	0.0289223
	92.5	0.64246	0.0224806	92.5	0.830953	0.0266919
	93	0.638037	0.0221929	93	0.829226	0.0281743
	93.5	0.64167	0.0239397	93.5	0.831374	0.0284097
	94	0.644903	0.0229085	94	0.82804	0.0281546
	94.5	0.644226	0.023998	94.5	0.834322	0.030015
	95	0.648349	0.0235163	95	0.833663	0.0298906
	95.5	0.642135	0.0248706	95.5	0.843851	0.0306249
	96	0.644968	0.0233215	96	0.835047	0.0290643
	96.5	0.636999	0.023486	96.5	0.840271	0.0297646
	97	0.648547	0.0241983	97	0.857015	0.0301328
	97.5	0.64039	0.0231014	97.5	0.851263	0.0294206
	98	0.644425	0.0244945	98	0.852173	0.0297072
	98.5	0.640535	0.0230342	98.5	0.844777	0.0291013
	99	0.642078	0.0221861	99	0.854761	0.0309761
	99.5	0.638001	0.0229737	99.5	0.853785	0.0313384
	100	0.637749	0.0222392	100	0.845713	0.0295962
	100.5	0.638683	0.0237938	100.5	0.845509	0.0301675
	101	0.633631	0.0241374	101	0.846219	0.0310888
	101.5	0.642671	0.0247368	101.5	0.84823	0.0311189
	102	0.638318	0.0245367	102	0.849882	0.0332597
	102.5	0.634282	0.0244178	102.5	0.846095	0.0319911
	103	0.638772	0.0256194	103	0.844464	0.0322043
	103.5	0.641684	0.0253733	103.5	0.849835	0.030788
	104	0.6416	0.0250435	104	0.838468	0.029787
	104.5	0.63944	0.025216	104.5	0.846865	0.0318222
	105	0.638677	0.0247122	105	0.853959	0.0302158
	105.5	0.646116	0.0254113	105.5	0.855968	0.0328962
	106	0.637971	0.0253308	106	0.84998	0.0300446
	106.5	0.642531	0.0261592	106.5	0.845223	0.0307821
	107	0.643319	0.0244822	107	0.852967	0.0304432
	107.5	0.641824	0.0244374	107.5	0.844518	0.0274432
	108	0.64184	0.0246431	108	0.852324	0.0289869
	108.5	0.6397	0.0235571	108.5	0.857479	0.0303394
	109	0.637515	0.0244953	109	0.851151	0.0292837
	109.5	0.637953	0.0249624	109.5	0.858209	0.0296614
	110	0.642927	0.025653	110	0.857072	0.0291167
	110.5	0.638074	0.0244902	110.5	0.86514	0.0286936
	111	0.642395	0.0247436	111	0.865095	0.0301308
	111.5	0.643867	0.0246774	111.5	0.862014	0.0299919
	112	0.647726	0.0247698	112	0.875276	0.0323737
	112.5	0.647602	0.0246213	112.5	0.87816	0.0334169
	113	0.648866	0.0242782	113	0.859522	0.033066
	113.5	0.648863	0.0250072	113.5	0.872253	0.03421
	114	0.643283	0.0239017	114	0.870048	0.0335883
	114.5	0.6458	0.0233842	114.5	0.875262	0.0337242
	115	0.641296	0.0252967	115	0.874691	0.0330519
	115.5	0.641363	0.0242872	115.5	0.868303	0.0343575
	116	0.637987	0.0243165	116	0.877891	0.0329486
	116.5	0.644639	0.0256522	116.5	0.885017	0.034047
	117	0.641223	0.0259849	117	0.88088	0.0330104
	117.5	0.642371	0.0237277	117.5	0.887962	0.0342138
	118	0.635445	0.0236933	118	0.890379	0.0351194
	118.5	0.645517	0.0241053	118.5	0.883131	0.0334932
	119	0.639702	0.0260649	119	0.8886	0.0361225
	119.5	0.639601	0.0244066	119.5	0.881496	0.035492
	120	0.642107	0.0241787	120	0.886782	0.038903
	120.5	0.639437	0.0239647	120.5	0.888383	0.0385471
	121	0.64307	0.0244027	121	0.894215	0.0379116
	121.5	0.639853	0.0240431	121.5	0.881772	0.0345105
	122	0.641376	0.0247809	122	0.879927	0.0347805
	122.5	0.647109	0.0244091	122.5	0.88525	0.0359447
	123	0.646658	0.0263925	123	0.89216	0.0385396
	123.5	0.64408	0.0254619	123.5	0.892592	0.0355566
	124	0.641544	0.0258864	124	0.880909	0.0359045
	124.5	0.643099	0.0258341	124.5	0.888745	0.0367083
	125	0.642968	0.0260682	125	0.885989	0.0389249
	125.5	0.643008	0.0264118	125.5	0.890081	0.0373697
	126	0.639411	0.0257005	126	0.893038	0.0395361
	126.5	0.641688	0.026147	126.5	0.898121	0.039574
	127	0.634319	0.0260686	127	0.897492	0.0397046
	127.5	0.638243	0.0268654	127.5	0.898824	0.0371547
	128	0.637307	0.0269976	128	0.895254	0.037524
	128.5	0.639183	0.027443	128.5	0.898843	0.0385203
	129	0.635631	0.0256117	129	0.905697	0.0419926
	129.5	0.646135	0.0262604	129.5	0.904404	0.0381117
	130	0.642424	0.0273907	130	0.905093	0.0375757
	130.5	0.644596	0.0274963	130.5	0.896724	0.0380184
	131	0.646859	0.0276564	131	0.91032	0.0387109
	131.5	0.642501	0.0273709	131.5	0.900117	0.0373371
	132	0.644884	0.0267434	132	0.895748	0.0393502
	132.5	0.648641	0.0280612	132.5	0.899967	0.0369214
	133	0.647604	0.0278624	133	0.902996	0.0355966
	133.5	0.653126	0.0279259	133.5	0.898199	0.0341507
	134	0.646548	0.0277976	134	0.906317	0.0327246
	134.5	0.646905	0.0277291	134.5	0.895094	0.0336474
	135	0.645354	0.0282785	135	0.905485	0.0339095
	135.5	0.640699	0.0275665	135.5	0.901886	0.0349192
	136	0.641525	0.0266794	136	0.893059	0.0312055
	136.5	0.645668	0.0274193	136.5	0.899044	0.0342353
	137	0.648011	0.0287729	137	0.905859	0.0334927
	137.5	0.648352	0.0280945	137.5	0.902241	0.0335169
	138	0.647655	0.0284308	138	0.909246	0.0347349
	138.5	0.641643	0.0270391	138.5	0.904393	0.0358244
	139	0.64166	0.0265519	139	0.897731	0.0356805
	139.5	0.642683	0.0268273	139.5	0.897617	0.0356194
	140	0.648248	0.0280904	140	0.894984	0.0346038
	140.5	0.648645	0.0288888	140.5	0.901455	0.0346746
	141	0.650829	0.0294023	141	0.901651	0.034565
	141.5	0.648933	0.028788	141.5	0.909481	0.033693
	142	0.648089	0.0286096	142	0.90966	0.0319825
	142.5	0.647176	0.0282815	142.5	0.918932	0.0338161
	143	0.652794	0.0303055	143	0.909262	0.0325552
	143.5	0.643845	0.0295309	143.5	0.896261	0.0333425
	144	0.644182	0.029628	144	0.9016	0.0320704
	144.5	0.640282	0.0286245	144.5	0.891787	0.0314736
	145	0.644322	0.0293368	145	0.900645	0.032507
	145.5	0.642036	0.0281274	145.5	0.906373	0.0307094
	146	0.642049	0.0296965	146	0.898832	0.0313013
	146.5	0.644492	0.0281848	146.5	0.902367	0.0308177
	147	0.644539	0.0295136	147	0.894869	0.0319577
	147.5	0.64327	0.0288703	147.5	0.905836	0.0355138
	148	0.640988	0.0276983	148	0.902649	0.0317194
	148.5	0.637895	0.0297012	148.5	0.895682	0.032165
	149	0.645514	0.0292122	149	0.905633	0.0303708
	149.5	0.643723	0.0285527	149.5	0.897065	0.0315153
	150	0.649483	0.0287647	150	0.904409	0.0321357
	150.5	0.642791	0.0290268	150.5	0.895845	0.0324014
	151	0.64343	0.0282196	151	0.905098	0.0320597
	151.5	0.648205	0.0292799	151.5	0.910201	0.0315962
	152	0.646317	0.0298653	152	0.916333	0.0341866
	152.5	0.645465	0.0305056	152.5	0.913211	0.0320275
	153	0.64049	0.0297752	153	0.911881	0.0339578
	153.5	0.649648	0.0287498	153.5	0.916626	0.0349746
	154	0.639893	0.0285751	154	0.909123	0.034336
	154.5	0.644402	0.0288758	154.5	0.913154	0.0324046
	155	0.647491	0.0280633	155	0.910171	0.0320059
	155.5	0.647052	0.0272509	155.5	0.914386	0.0348334
	156	0.645571	0.0282786	156	0.91751	0.0332681
	156.5	0.642838	0.0285693	156.5	0.910697	0.0336641
	157	0.639614	0.0284828	157	0.912656	0.0340476
	157.5	0.638588	0.0283756	157.5	0.919701	0.0329536
	158	0.643603	0.0278381	158	0.918036	0.0323401
	158.5	0.639936	0.0269209	158.5	0.918714	0.0343488
	159	0.644793	0.0281175	159	0.919814	0.0334591
	159.5	0.642359	0.0288466	159.5	0.929843	0.0355872
	160	0.638353	0.0287926	160	0.929143	0.0356414
	160.5	0.640058	0.0270835	160.5	0.917156	0.0363453
	161	0.638985	0.027438	161	0.921627	0.0347555
	161.5	0.635532	0.027948	161.5	0.916655	0.0342172
	162	0.634575	0.0269903	162	0.919749	0.0353429
	162.5	0.640147	0.0278663	162.5	0.911099	0.0334803
	163	0.63555	0.0283567	163	0.915884	0.0337616
	163.5	0.637822	0.0276178	163.5	0.920462	0.0336787
	164	0.639572	0.0272801	164	0.921711	0.0337714
	164.5	0.634804	0.0262525	164.5	0.911774	0.0340038
	165	0.639222	0.0271162	165	0.913745	0.0317605
	165.5	0.636055	0.026444	165.5	0.916508	0.0321099
	166	0.649233	0.0284042	166	0.926121	0.033574
	166.5	0.651463	0.0281255	166.5	0.924119	0.0326171
	167	0.64605	0.026681	167	0.923506	0.0351812
	167.5	0.642768	0.0268098	167.5	0.929099	0.0337231
	168	0.641493	0.0266394	168	0.929762	0.0369221
	168.5	0.642885	0.0275884	168.5	0.927556	0.0345006
	169	0.643992	0.0268957	169	0.924681	0.034973
	169.5	0.646085	0.0280125	169.5	0.930532	0.0350649
	170	0.645613	0.0272179	170	0.929502	0.0349208
	170.5	0.644551	0.0283675	170.5	0.930161	0.035616
	171	0.648225	0.028532	171	0.930844	0.0364495
	171.5	0.653048	0.0284429	171.5	0.92677	0.0358836
	172	0.649592	0.0282351	172	0.933077	0.0358318
	172.5	0.647567	0.0289132	172.5	0.939594	0.0371113
	173	0.648627	0.0291882	173	0.939768	0.0357117
	173.5	0.646284	0.0294583	173.5	0.935356	0.036282
	174	0.650264	0.0281046	174	0.932549	0.0348777
	174.5	0.643866	0.0281241	174.5	0.935129	0.0330971
	175	0.644612	0.0285999	175	0.933551	0.0349573
	175.5	0.645651	0.0283972	175.5	0.937874	0.0355781
	176	0.644647	0.0289219	176	0.936319	0.0344721
	176.5	0.648897	0.0288671	176.5	0.933663	0.0335338
	177	0.648986	0.0294516	177	0.933898	0.0368452
	177.5	0.650442	0.0293963	177.5	0.932162	0.0338805
	178	0.651733	0.0302177	178	0.929854	0.0333352
	178.5	0.643412	0.0300845	178.5	0.929781	0.0317023
	179	0.647161	0.0292797	179	0.926677	0.0354106
	179.5	0.646719	0.0289011	179.5	0.923975	0.0336044
	180	0.645383	0.029523	180	0.932554	0.0348093
	180.5	0.643906	0.0292045	180.5	0.924623	0.0336235
	181	0.644397	0.0293748	181	0.928694	0.0317109
	181.5	0.641482	0.028992	181.5	0.928816	0.0347681
	182	0.64092	0.0298585	182	0.932168	0.034367
	182.5	0.644571	0.0297328	182.5	0.926762	0.0326318
	183	0.645066	0.0298255	183	0.927838	0.0340914
	183.5	0.646198	0.0286045	183.5	0.931689	0.0340942
	184	0.642933	0.0286827	184	0.929261	0.0366221
	184.5	0.648675	0.0292257	184.5	0.924826	0.0349164
	185	0.648287	0.0294093	185	0.928747	0.0340419
	185.5	0.646435	0.0300213	185.5	0.93004	0.0338138
	186	0.647727	0.0295071	186	0.928049	0.0333839
	186.5	0.645517	0.0290827	186.5	0.928765	0.0311363
	187	0.650829	0.0293519	187	0.932868	0.0323167
	187.5	0.642667	0.0297061	187.5	0.92444	0.0326662
	188	0.650412	0.0298728	188	0.919577	0.0298861
	188.5	0.654179	0.0298453	188.5	0.924459	0.0321163
	189	0.652364	0.0303199	189	0.935138	0.0327531
	189.5	0.655834	0.0310944	189.5	0.928815	0.031872
	190	0.657931	0.0299885	190	0.935937	0.0328568
	190.5	0.651007	0.0300218	190.5	0.936726	0.0314018
	191	0.649368	0.029932	191	0.939127	0.0299305
	191.5	0.651968	0.0315793	191.5	0.9409	0.0314312
	192	0.655354	0.0320019	192	0.933627	0.0321748
	192.5	0.654587	0.0312726	192.5	0.935857	0.0295044
	193	0.656453	0.030917	193	0.940178	0.0285825
	193.5	0.655133	0.0319721	193.5	0.93406	0.0300841
	194	0.65286	0.0315289	194	0.936256	0.0332744
	194.5	0.651477	0.0313545	194.5	0.930603	0.0326174
	195	0.65381	0.0325741	195	0.931866	0.031026
	195.5	0.650338	0.0330454	195.5	0.94155	0.0310679
	196	0.650411	0.0328075	196	0.925806	0.0318735
	196.5	0.650374	0.0334968	196.5	0.934764	0.0296664
	197	0.653859	0.0328458	197	0.925934	0.0307272
	197.5	0.653673	0.0323811	197.5	0.927938	0.030632
	198	0.651943	0.0320968	198	0.929009	0.0305939
	198.5	0.655013	0.0325997	198.5	0.913056	0.0310582
	199	0.657767	0.0334321	199	0.935323	0.0316583
	199.5	0.656894	0.0331021	199.5	0.919416	0.0303761
	200	0.653229	0.0331947	200	0.921455	0.0286163

## Sheet: Figure 2j
Figure 2j
	RING1B mean enrichment
	Body	Non-body
	1.14576	0.74267
	1.60333	1.26525
	1.15264	0.790614
	1.60827	1.24608
	1.10723	0.71097
	1.22682	0.878968
	1.31071	1.00168
	1.24166	0.78049
	1.19803	0.83425
	1.29358	0.871231
	1.49304	1.29869
	1.30768	1.07095
	1.17432	0.947772
	1.09212	0.647894
	1.47652	1.09288
	1.81045	1.34971
	1.36963	0.87608
	1.2942	1.11511
	1.29362	1.04998
	1.27364	0.961081
	1.51674	1.12341
	1.50834	1.12946
	1.63603	1.27651
	1.78334	1.41226
	1.3136	1.01178
	0.922239	0.644854
	0.982013	0.803071
	1.13996	0.940383
	1.0944	0.925353
	1.21476	1.00564
	1.13704	0.933591
	1.39375	1.12391
	1.01337	0.79026
	1.64998	1.15874
	1.50585	1.13453
	1.23253	0.95082
	1.30463	0.949647
	1.34472	0.940099
	1.33554	1.02327
	1.56151	1.21175
	0.989252	0.741567
	0.988499	0.749583
	0.939733	0.689859
	0.785765	0.667816
	0.927024	0.670732
	1.08357	0.805068
	1.0621	0.834866
	1.34949	1.14692
	1.485	1.046
	1.31539	0.880097
	1.47635	1.04466
	1.63299	1.18409
	1.60709	1.11635
	1.41424	1.03606
	1.42055	1.06847
	1.34974	0.998325
	1.45751	1.12739
	1.20655	0.829897
	1.09656	0.688243
	1.49283	1.11389
	1.4947	1.13599
	1.36255	1.04525

## Sheet: Figure 3a
Figure 3a

## Sheet: Figure 3b
Figure 3b
	RING1B
	Bound molecules per kb	Decile
	0.0405076	1
	0.0576134	2
	0.0494545	1
	0.110226	9
	0.0554218	2
	0.118866	9
	0.0926951	8
	0.0714309	5
	0.090897	7
	0.0612998	3
	0.0576189	2
	0.104792	8
	0.0723732	5
	0.177501	10
	0.160666	10
	0.0583053	2
	0.0887222	7
	0.0498989	1
	0.15559	10
	0.0782145	6
	0.0913234	7
	0.0654741	4
	0.0683709	4
	0.0710469	5
	0.0692904	4
	0.0827811	6
	0.0656712	4
	0.0566454	2
	0.0899572	7
	0.0675308	4
	0.104121	8
	0.0529451	1
	0.0497918	1
	0.0620461	3
	0.0529318	1
	0.0705686	5
	0.0599236	2
	0.0766422	6
	0.061096	3
	0.043849	1
	0.241556	10
	0.0657872	4
	0.109082	9
	0.074113	5
	0.0685632	4
	0.0528577	1
	0.0639117	3
	0.0659731	4
	0.0514616	1
	0.0717583	5
	0.0549111	2
	0.295586	10
	0.285904	10
	0.0400006	1
	0.0566839	2
	0.0648754	3
	0.0905418	7
	0.0762282	6
	0.167506	10
	0.0818737	6
	0.106275	8
	0.0493199	1
	0.0717246	5
	0.0607207	3
	0.163475	10
	0.0641351	3
	0.0975682	8
	0.0603276	2
	0.0739036	5
	0.0540909	1
	0.236143	10
	0.0564772	2
	0.0753029	5
	0.0598972	2
	0.0882709	7
	0.116895	9
	0.0723174	5
	0.0708571	5
	0.0390074	1
	0.0607974	3
	0.0540909	1
	0.253848	10
	0.0638085	3
	0.0722991	5
	0.0830947	7
	0.169059	10
	0.0642448	3
	0.0519216	1
	0.0732145	5
	0.0755495	5
	0.0454114	1
	0.0718323	5
	0.0761653	5
	0.147511	10
	0.0729188	5
	0.0538977	1
	0.0587738	2
	0.219087	10
	0.115956	9
	0.0611605	3
	0.0841164	7
	0.0535888	1
	0.0681102	4
	0.0788114	6
	0.0578683	2
	0.0604263	2
	0.0520846	1
	0.0544359	1
	0.119649	9
	0.0708542	5
	0.0815732	6
	0.0977153	8
	0.0817497	6
	0.0568429	2
	0.0527633	1
	0.128884	9
	0.0481836	1
	0.057747	2
	0.0639602	3
	0.0465483	1
	0.0994593	8
	0.0807805	6
	0.0815696	6
	0.100933	8
	0.102565	8
	0.0604071	2
	0.0618856	3
	0.068597	4
	0.052705	1
	0.0504745	1
	0.0549336	2
	0.0970387	8
	0.0477607	1
	0.0726281	5
	0.0578285	2
	0.0642145	3
	0.0599386	2
	0.146416	10
	0.0708278	5
	0.108081	9
	0.0921652	8
	0.0640711	3
	0.0619239	3
	0.0762534	6
	0.142582	10
	0.0501806	1
	0.0731098	5
	0.114055	9
	0.0601784	2
	0.056155	2
	0.0617826	3
	0.0575794	2
	0.0562795	2
	0.0604864	2
	0.0583965	2
	0.0809478	6
	0.0479609	1
	0.0563683	2
	0.057242	2
	0.0676363	4
	0.0618704	3
	0.04879	1
	0.0740412	5
	0.0864246	7
	0.0553353	2
	0.0488957	1
	0.0679824	4
	0.0535812	1
	0.0609751	3
	0.0688693	4
	0.0664497	4
	0.11827	9
	0.0765459	6
	0.0757918	5
	0.0549603	2
	0.0359318	1
	0.0516032	1
	0.0711002	5
	0.0550365	2
	0.0693522	4
	0.0568288	2
	0.0811164	6
	0.075946	5
	0.0409822	1
	0.125165	9
	0.0588387	2
	0.0506603	1
	0.116985	9
	0.0508973	1
	0.116542	9
	0.0597849	2
	0.0735619	5
	0.114607	9
	0.0543734	1
	0.0955587	8
	0.0409374	1
	0.0410649	1
	0.0770519	6
	0.0574148	2
	0.0455167	1
	0.0738299	5
	0.0833704	7
	0.0686595	4
	0.0847427	7
	0.0777961	6
	0.079281	6
	0.0662572	4
	0.0652983	3
	0.0673849	4
	0.0910096	7
	0.095953	8
	0.0731601	5
	0.0525695	1
	0.063409	3
	0.0528781	1
	0.101033	8
	0.0614002	3
	0.0798926	6
	0.0647697	3
	0.0842488	7
	0.134316	9
	0.0443912	1
	0.0978033	8
	0.0617351	3
	0.0698369	4
	0.0455297	1
	0.0627155	3
	0.146884	10
	0.0903587	7
	0.0919185	7
	0.0811387	6
	0.0480514	1
	0.0749809	5
	0.067027	4
	0.0550327	2
	0.0888802	7
	0.0486587	1
	0.0541134	1
	0.0482222	1
	0.0551996	2
	0.0620727	3
	0.0507895	1
	0.0723002	5
	0.0646851	3
	0.125167	9
	0.0626586	3
	0.0749656	5
	0.0861526	7
	0.0581753	2
	0.377776	10
	0.0714172	5
	0.0708816	5
	0.0799873	6
	0.095195	8
	0.054975	2
	0.0745708	5
	0.0839377	7
	0.0618413	3
	0.0832953	7
	0.0775833	6
	0.0970608	8
	0.121615	9
	0.110874	9
	0.116139	9
	0.101319	8
	0.0816542	6
	0.0498145	1
	0.067979	4
	0.0664065	4
	0.0419312	1
	0.0464349	1
	0.0447305	1
	0.177908	10
	0.0545036	1
	0.0821002	6
	0.128304	9
	0.0592151	2
	0.0751782	5
	0.0789375	6
	0.0830568	7
	0.0939965	8
	0.138914	9
	0.0826706	6
	0.0851209	7
	0.0774032	6
	0.117845	9
	0.117952	9
	0.0522086	1
	0.0682194	4
	0.0545426	1
	0.0672084	4
	0.0713725	5
	0.107721	9
	0.0737192	5
	0.0943068	8
	0.1642	10
	0.0535486	1
	0.0533479	1
	0.058965	2
	0.0684086	4
	0.0710337	5
	0.0870822	7
	0.0735291	5
	0.0866951	7
	0.061509	3
	0.163836	10
	0.102564	8
	0.0814831	6
	0.0779048	6
	0.0879163	7
	0.0983167	8
	0.153595	10
	0.051836	1
	0.0563055	2
	0.127396	9
	0.0747968	5
	0.0761275	5
	0.434649	10
	0.0986021	8
	0.0603455	2
	0.0856496	7
	0.0590878	2
	0.133226	9
	0.135961	9
	0.0628806	3
	0.0505491	1
	0.132287	9
	0.0698249	4
	0.0924099	8
	0.0798542	6
	0.0807151	6
	0.072201	5
	0.0689272	4
	0.0832794	7
	0.0727908	5
	0.0485653	1
	0.0460044	1
	0.0489336	1
	0.0586108	2
	0.0856758	7
	0.0474026	1
	0.0528049	1
	0.0702861	4
	0.0589925	2
	0.0531944	1
	0.0545029	1
	0.0656655	4
	0.100601	8
	0.0582893	2
	0.0652954	3
	0.0716817	5
	0.070626	5
	0.0805682	6
	0.0980795	8
	0.110731	9
	0.0486964	1
	0.0488204	1
	0.117307	9
	0.0970896	8
	0.0891462	7
	0.0565127	2
	0.272369	10
	0.0767589	6
	0.0610596	3
	0.0898561	7
	0.0716942	5
	0.092424	8
	0.0743608	5
	0.084567	7
	0.0533015	1
	0.0877998	7
	0.0589591	2
	0.116987	9
	0.0837173	7
	0.0785579	6
	0.0789852	6
	0.0891641	7
	0.082714	6
	0.0548776	2
	0.108955	9
	0.094663	8
	0.0686376	4
	0.0988058	8
	0.0700047	4
	0.197765	10
	0.11824	9
	0.069215	4
	0.160294	10
	0.125051	9
	0.17886	10
	0.0806274	6
	0.103478	8
	0.154105	10
	0.104699	8
	0.0561364	2
	0.0829258	6
	0.0622818	3
	0.0889385	7
	0.0626352	3
	0.0743721	5
	0.0650145	3
	0.0703411	4
	0.0921994	8
	0.0666701	4
	0.356796	10
	0.0895621	7
	0.0590265	2
	0.100861	8
	0.0783706	6
	0.067377	4
	0.149987	10
	0.0688229	4
	0.0550128	2
	0.0935289	8
	0.0910272	7
	0.0517775	1
	0.255803	10
	0.0706591	5
	0.105691	8
	0.0896044	7
	0.0735952	5
	0.0667709	4
	0.0525432	1
	0.0655816	4
	0.0756735	5
	0.0686458	4
	0.0566154	2
	0.0581268	2
	0.0683675	4
	0.0544019	1
	0.0606555	3
	0.0841671	7
	0.0551476	2
	0.0646612	3
	0.117595	9
	0.0705726	5
	0.0949019	8
	0.0922539	8
	0.0657038	4
	0.0713784	5
	0.0711869	5
	0.0904287	7
	0.051941	1
	0.112679	9
	0.0946314	8
	0.0783966	6
	0.0837418	7
	0.0780359	6
	0.093266	8
	0.0658292	4
	0.0899595	7
	0.0722961	5
	0.0891409	7
	0.0716879	5
	0.0753825	5
	0.113199	9
	0.0846186	7
	0.0822444	6
	0.113073	9
	0.0589568	2
	0.110788	9
	0.0695221	4
	0.0914485	7
	0.079893	6
	0.140668	10
	0.0657417	4
	0.07653	6
	0.150595	10
	0.0536295	1
	0.103547	8
	0.0654088	3
	0.0684847	4
	0.0622065	3
	0.0850662	7
	0.070909	5
	0.153998	10
	0.0688627	4
	0.0795333	6
	0.0547933	2
	0.0736415	5
	0.0739751	5
	0.479631	10
	0.0594148	2
	0.0626537	3
	0.0945897	8
	0.0586776	2
	0.0945027	8
	0.0860755	7
	0.091233	7
	0.0837056	7
	0.137292	9
	0.0828258	6
	0.0617419	3
	0.106499	8
	0.0618795	3
	0.256774	10
	0.111462	9
	0.0721368	5
	0.113157	9
	0.175298	10
	0.124339	9
	0.0648393	3
	0.116272	9
	0.0607748	3
	0.0605465	3
	0.0944998	8
	0.0860678	7
	0.0713979	5
	0.0724526	5
	0.078074	6
	0.0668474	4
	0.0893688	7
	0.0834395	7
	0.0867231	7
	0.103624	8
	0.0944451	8
	0.0652427	3
	0.0961574	8
	0.0554543	2
	0.0718636	5
	0.10129	8
	0.0693448	4
	0.0925678	8
	0.242125	10
	0.0954759	8
	0.0487063	1
	0.055763	2
	0.0606914	3
	0.0727042	5
	0.0557676	2
	0.060758	3
	0.0571922	2
	0.0652073	3
	0.0573738	2
	0.0739405	5
	0.0456683	1
	0.105	8
	0.0872545	7
	0.107532	9
	0.126987	9
	0.0758	5
	0.0945078	8
	0.0928789	8
	0.127221	9
	0.0665299	4
	0.0808006	6
	0.0790982	6
	0.0765503	6
	0.0553885	2
	0.0678932	4
	0.0663971	4
	0.0770283	6
	0.079645	6
	0.0697328	4
	0.404249	10
	0.0601249	2
	0.122674	9
	0.0780419	6
	0.116469	9
	0.100793	8
	0.125158	9
	0.0964219	8
	0.0493989	1
	0.0697778	4
	0.065567	4
	0.0881157	7
	0.0812256	6
	0.0794376	6
	0.0756974	5
	0.0545368	1
	0.10425	8
	0.0864401	7
	0.229576	10
	0.119643	9
	0.17193	10
	0.0567994	2
	0.275493	10
	0.0899245	7
	0.0965305	8
	0.0754425	5
	0.0990846	8
	0.162602	10
	0.0780454	6
	0.135348	9
	0.0681285	4
	0.0665006	4
	0.111729	9
	0.421537	10
	0.062045	3
	0.0765775	6
	0.0731016	5
	0.18391	10
	0.110565	9
	0.108225	9
	0.0659598	4
	0.0929251	8
	0.0834545	7
	0.255942	10
	0.0996224	8
	0.0708383	5
	0.130909	9
	0.0724651	5
	0.0573369	2
	0.059348	2
	0.0581249	2
	0.0767133	6
	0.122192	9
	0.104343	8
	0.0891042	7
	0.0653953	3
	0.0700776	4
	0.0674686	4
	0.226978	10
	0.0865512	7
	0.13953	10
	0.119738	9
	0.213338	10
	0.118311	9
	0.234229	10
	0.158906	10
	0.0790607	6
	0.0708546	5
	0.0814218	6
	0.0884772	7
	0.0660368	4
	0.145028	10
	0.0616855	3
	0.099244	8
	0.0855608	7
	0.0569521	2
	0.0456404	1
	0.165731	10
	0.070273	4
	0.0559058	2
	0.057307	2
	0.0423423	1
	0.181475	10
	0.0834323	7
	0.0798097	6
	0.0671394	4
	0.0709242	5
	0.146381	10
	0.139229	10
	0.0615973	3
	0.0938034	8
	0.149828	10
	0.0562029	2
	0.0929113	8
	0.0756698	5
	0.0623124	3
	0.0761704	5
	0.0713292	5
	0.0950991	8
	0.0790306	6
	0.110952	9
	0.137247	9
	0.0851269	7
	0.085863	7
	0.0500255	1
	0.0545534	1
	0.048354	1
	0.079581	6
	0.0725052	5
	0.0704929	4
	0.0717966	5
	0.054158	1
	0.0821594	6
	0.0747084	5
	0.0486327	1
	0.0975452	8
	0.155443	10
	0.0703062	4
	0.0691619	4
	0.0739259	5
	0.126493	9
	0.0797577	6
	0.0698594	4
	0.0718636	5
	0.0818042	6
	0.0451503	1
	0.0572875	2
	0.0481939	1
	0.0618246	3
	0.0950243	8
	0.0538416	1
	0.0466549	1
	0.12784	9
	0.0847397	7
	0.0575703	2
	0.0634874	3
	0.0524478	1
	0.0649285	3
	0.13845	9
	0.0707093	5
	0.171114	10
	0.125617	9
	0.0867576	7
	0.0685843	4
	0.0607199	3
	0.0991149	8
	0.0849044	7
	0.0670639	4
	0.0615726	3
	0.0643821	3
	0.0660753	4
	0.049992	1
	0.124602	9
	0.0800542	6
	0.0683823	4
	0.0664343	4
	0.0945405	8
	0.113498	9
	0.0622853	3
	0.065358	3
	0.0574909	2
	0.059285	2
	0.0725068	5
	0.0989441	8
	0.0523855	1
	0.0687431	4
	0.132774	9
	0.149385	10
	0.0898491	7
	0.0484734	1
	0.257594	10
	0.0822253	6
	0.066302	4
	0.0643399	3
	0.104876	8
	0.0579365	2
	0.0790563	6
	0.0743999	5
	0.0764548	6
	0.0777557	6
	0.052063	1
	0.0657667	4
	0.0808465	6
	0.0766116	6
	0.136098	9
	0.0866793	7
	0.0559578	2
	0.0527493	1
	0.125164	9
	0.18778	10
	0.0451807	1
	0.0753165	5
	0.245626	10
	0.0717006	5
	0.0750462	5
	0.0498024	1
	0.0523073	1
	0.0716595	5
	0.0756398	5
	0.0782837	6
	0.0726692	5
	0.0881762	7
	0.105733	8
	0.061557	3
	0.0787331	6
	0.0594072	2
	0.0578111	2
	0.318233	10
	0.0656539	4
	0.0590447	2
	0.0596886	2
	0.0732426	5
	0.0619503	3
	0.0629632	3
	0.0633616	3
	0.0549109	2
	0.172855	10
	0.136825	9
	0.128155	9
	0.0650705	3
	0.045787	1
	0.0713581	5
	0.0987293	8
	0.0690504	4
	0.0989467	8
	0.108967	9
	0.0774174	6
	0.0596603	2
	0.0905585	7
	0.0669248	4
	0.0590878	2
	0.0722582	5
	0.0665299	4
	0.0691147	4
	0.0808854	6
	0.101249	8
	0.047266	1
	0.0857422	7
	0.125047	9
	0.0637061	3
	0.0857103	7
	0.0702034	4
	0.0453577	1
	0.0498558	1
	0.0574049	2
	0.10243	8
	0.217584	10
	0.0776102	6
	0.171305	10
	0.0550444	2
	0.34674	10
	0.0566701	2
	0.0460438	1
	0.15104	10
	0.0619481	3
	0.0642232	3
	0.0536426	1
	0.0453235	1
	0.0385384	1
	0.0685241	4
	0.0437124	1
	0.0551597	2
	0.0866427	7
	0.0723118	5
	0.172951	10
	0.0736081	5
	0.0669811	4
	0.0466254	1
	0.0598071	2
	0.0605792	3
	0.133825	9
	0.0525211	1
	0.0515178	1
	0.0685602	4
	0.057598	2
	0.106599	8
	0.0668784	4
	0.13387	9
	0.0573443	2
	0.0847409	7
	0.0920788	8
	0.0552448	2
	0.0761275	5
	0.0787375	6
	0.0722991	5
	0.0475732	1
	0.0592431	2
	0.135664	9
	0.0544165	1
	0.323699	10
	0.0631082	3
	0.050515	1
	0.0400445	1
	0.08065	6
	0.0465727	1
	0.103199	8
	0.132664	9
	0.172387	10
	0.0660368	4
	0.056861	2
	0.0613157	3
	0.0522759	1
	0.0625119	3
	0.0499676	1
	0.0507272	1
	0.0611046	3
	0.0572706	2
	0.0887532	7
	0.0483097	1
	0.0755669	5
	0.0587498	2
	0.0638787	3
	0.0994521	8
	0.0587806	2
	0.0904919	7
	0.0538237	1
	0.047015	1
	0.048013	1
	0.0634639	3
	0.0530685	1
	0.0582244	2
	0.0628723	3
	0.0584269	2
	0.0547098	1
	0.0469846	1
	0.0808749	6
	0.0771606	6
	0.0739861	5
	0.0508959	1
	0.302275	10
	0.148107	10
	0.0591451	2
	0.044744	1
	0.0579129	2
	0.0649925	3
	0.0610439	3
	0.107574	9
	0.0701525	4
	0.0693986	4
	0.0844913	7
	0.0645531	3
	0.0474585	1
	0.0466847	1
	0.0689001	4
	0.0595129	2
	0.0545526	1
	0.0639652	3
	0.0780972	6
	0.0721944	5
	0.0768725	6
	0.0674709	4
	0.193569	10
	0.0852619	7
	0.07796	6
	0.0782514	6
	0.088638	7
	0.0539062	1
	0.0793833	6
	0.0914684	7
	0.0535271	1
	0.0516959	1
	0.0864202	7
	0.0640945	3
	0.0776986	6
	0.0530576	1
	0.0949108	8
	0.0717943	5
	0.101042	8
	0.0540955	1
	0.0605818	3
	0.0626537	3
	0.0542304	1
	0.0648416	3
	0.176749	10
	0.0608338	3
	0.0679942	4
	0.19313	10
	0.225797	10
	0.0673064	4
	0.312454	10
	0.0751074	5
	0.150942	10
	0.0500165	1
	0.0653034	3
	0.0466302	1
	0.0645061	3
	0.081744	6
	0.0548844	2
	0.0586289	2
	0.0499762	1
	0.0538047	1
	0.109868	9
	0.0947011	8
	0.0499805	1
	0.125308	9
	0.12249	9
	0.0795525	6
	0.0721872	5
	0.0544014	1
	0.0665287	4
	0.0602558	2
	0.061057	3
	0.107681	9
	0.0449412	1
	0.0586395	2
	0.0994182	8
	0.047909	1
	0.0893039	7
	0.0615713	3
	0.0584451	2
	0.0496446	1
	0.054158	1
	0.0850049	7
	0.0819524	6
	0.345952	10
	0.133352	9
	0.0532428	1
	0.0976903	8
	0.0633833	3
	0.0677695	4
	0.0749545	5
	0.115071	9
	0.0578996	2
	0.0714606	5
	0.120617	9
	0.15121	10
	0.0554528	2
	0.0484473	1
	0.0699753	4
	0.0524066	1
	0.0706812	5
	0.0483459	1
	0.0537175	1
	0.0533607	1
	0.0882386	7
	0.0675661	4
	0.0571732	2
	0.0435269	1
	0.107003	9
	0.0673152	4
	0.0997462	8
	0.0712361	5
	0.042417	1
	0.0919345	7
	0.0574909	2
	0.185271	10
	0.0792585	6
	0.0746259	5
	0.0444398	1
	0.0950913	8
	0.0675344	4
	0.0588448	2
	0.0944118	8
	0.0523094	1
	0.066245	4
	0.070174	4
	0.0952043	8
	0.0511329	1
	0.114982	9
	0.123195	9
	0.0655459	4
	0.0641136	3
	0.0530422	1
	0.0539857	1
	0.281802	10
	0.12901	9
	0.0759447	5
	0.0542216	1
	0.0502652	1
	0.177968	10
	0.0772839	6
	0.0618343	3
	0.0596025	2
	0.162382	10
	0.0497517	1
	0.0489907	1
	0.0599447	2
	0.080581	6
	0.101795	8
	0.116019	9
	0.0557273	2
	0.0678509	4
	0.0484014	1
	0.0686394	4
	0.108421	9
	0.0579146	2
	0.0570716	2
	0.068306	4
	0.0687892	4
	0.0931079	8
	0.0817405	6
	0.0808903	6
	0.108436	9
	0.0641202	3
	0.263842	10
	0.113299	9
	0.10224	8
	0.0760869	5
	0.0501292	1
	0.0562238	2
	0.0875556	7
	0.0524916	1
	0.0731514	5
	0.0704623	4
	0.0607974	3
	0.0954643	8
	0.0993992	8
	0.120339	9
	0.0572515	2
	0.0516696	1
	0.0758047	5
	0.131776	9
	0.0699448	4
	0.12406	9
	0.0999711	8
	0.08651	7
	0.0622294	3
	0.0697738	4
	0.0608634	3
	0.0514445	1
	0.0497809	1
	0.0563543	2
	0.178588	10
	0.0511571	1
	0.0736422	5
	0.0571845	2
	0.0640582	3
	0.126482	9
	0.0514174	1
	0.0830546	7
	0.0689569	4
	0.135735	9
	0.0536012	1
	0.104658	8
	0.118381	9
	0.0528795	1
	0.0384304	1
	0.0466983	1
	0.0499591	1
	0.0571101	2
	0.108176	9
	0.0620957	3
	0.0494062	1
	0.0697468	4
	0.0599837	2
	0.0867514	7
	0.0480574	1
	0.0510239	1
	0.111148	9
	0.0944493	8
	0.0754154	5
	0.0607949	3
	0.0876979	7
	0.0722838	5
	0.146242	10
	0.0424157	1
	0.130718	9
	0.0745509	5
	0.0470425	1
	0.0698229	4
	0.0813464	6
	0.146302	10
	0.0666211	4
	0.196705	10
	0.0722218	5
	0.0862836	7
	0.0878662	7
	0.0870712	7
	0.126621	9
	0.134125	9
	0.106403	8
	0.0991003	8
	0.358091	10
	0.0594397	2
	0.127934	9
	0.113435	9
	0.0953558	8
	0.0643627	3
	0.060449	2
	0.0576568	2
	0.173319	10
	0.0833799	7
	0.0712161	5
	0.125864	9
	0.0675228	4
	0.0718636	5
	0.0930152	8
	0.0803382	6
	0.0543291	1
	0.0615241	3
	0.0909581	7
	0.0620767	3
	0.134593	9
	0.0752574	5
	0.0546046	1
	0.0729461	5
	0.080903	6
	0.0758054	5
	0.0621579	3
	0.0595874	2
	0.119683	9
	0.0598321	2
	0.052561	1
	0.0674935	4
	0.0761012	5
	0.0481822	1
	0.0547417	2
	0.182309	10
	0.0939936	8
	0.0910071	7
	0.104014	8
	0.0708005	5
	0.29042	10
	0.0634983	3
	0.0825886	6
	0.070397	4
	0.0687391	4
	0.0570096	2
	0.146288	10
	0.0854031	7
	0.132821	9
	0.0802175	6
	0.0685354	4
	0.152286	10
	0.0647282	3
	0.0536367	1
	0.0779341	6
	0.0747325	5
	0.0983105	8
	0.0625864	3
	0.0761661	5
	0.0857054	7
	0.102093	8
	0.0808695	6
	0.0762671	6
	0.0659692	4
	0.0736163	5
	0.0671787	4
	0.0967353	8
	0.071733	5
	0.0598766	2
	0.0706802	5
	0.062184	3
	0.145808	10
	0.0711124	5
	0.0665983	4
	0.124379	9
	0.113313	9
	0.0488209	1
	0.084128	7
	0.0564749	2
	0.0747984	5
	0.0711227	5
	0.092422	8
	0.0670255	4
	0.0499205	1
	0.0685871	4
	0.0821067	6
	0.0635716	3
	0.0652848	3
	0.0857818	7
	0.0682017	4
	0.119607	9
	0.0659356	4
	0.0667055	4
	0.157833	10
	0.0605889	3
	0.0430269	1
	0.0686058	4
	0.102807	8
	0.0624449	3
	0.0736231	5
	0.0828569	6
	0.428008	10
	0.0564246	2
	0.156863	10
	0.060094	2
	0.0967575	8
	0.0687625	4
	0.0591119	2
	0.0963077	8
	0.066909	4
	0.105706	8
	0.0932692	8
	0.0784607	6
	0.0595831	2
	0.103653	8
	0.126904	9
	0.0642448	3
	0.143393	10
	0.120488	9
	0.043315	1
	0.0895418	7
	0.0840853	7
	0.0638318	3
	0.0764051	6
	0.0702214	4
	0.117611	9
	0.142563	10
	0.0770655	6
	0.103365	8
	0.0876856	7
	0.0849537	7
	0.266725	10
	0.152349	10
	0.0471025	1
	0.0956416	8
	0.0999841	8
	0.0945157	8
	0.0596212	2
	0.0827327	6
	0.0852514	7
	0.086551	7
	0.294424	10
	0.102429	8
	0.143826	10
	0.0437522	1
	0.096172	8
	0.0680274	4
	0.130338	9
	0.0756044	5
	0.10708	9
	0.0947922	8
	0.0743914	5
	0.0744782	5
	0.0553432	2
	0.0950345	8
	0.0789817	6
	0.0736892	5
	0.0828784	6
	0.080417	6
	0.0756123	5
	0.0628125	3
	0.128679	9
	0.146655	10
	0.0831424	7
	0.0571571	2
	0.171954	10
	0.0794804	6
	0.161179	10
	0.103731	8
	0.0581315	2
	0.0932856	8
	0.0480611	1
	0.0829343	6
	0.0805373	6
	0.054973	2
	0.0598238	2
	0.0951485	8
	0.133878	9
	0.0563527	2
	0.123206	9
	0.0586695	2
	0.074156	5
	0.0937492	8
	0.180761	10
	0.0468584	1
	0.0552681	2
	0.0583619	2
	0.0734621	5
	0.0779692	6
	0.0436733	1
	0.0558288	2
	0.14289	10
	0.0739069	5
	0.0716577	5
	0.0615765	3
	0.0373943	1
	0.0862363	7
	0.0445459	1
	0.0929917	8
	0.0455395	1
	0.0612688	3
	0.0940006	8
	0.0567897	2
	0.0766862	6
	0.0490342	1
	0.0601358	2
	0.0540977	1
	0.0608966	3
	0.0897728	7
	0.111547	9
	0.068989	4
	0.122451	9
	0.0467763	1
	0.0532686	1
	0.0691698	4
	0.0554554	2
	0.105595	8
	0.0620799	3
	0.045761	1
	0.0658108	4
	0.056175	2
	0.0879191	7
	0.0872847	7
	0.142574	10
	0.0669509	4
	0.0913808	7
	0.0625204	3
	0.0658749	4
	0.0688513	4
	0.0599536	2
	0.114691	9
	0.0717859	5
	0.0730711	5
	0.0630321	3
	0.100404	8
	0.127785	9
	0.0817326	6
	0.0719587	5
	0.0855739	7
	0.0845989	7
	0.148243	10
	0.0901656	7
	0.0718636	5
	0.0619539	3
	0.111369	9
	0.0685025	4
	0.0721386	5
	0.268863	10
	0.0755137	5
	0.176205	10
	0.0611088	3
	0.0621523	3
	0.0720695	5
	0.0933348	8
	0.0618844	3
	0.0757434	5
	0.0534389	1
	0.0735636	5
	0.108464	9
	0.146302	10
	0.0534068	1
	0.0845062	7
	0.0990273	8
	0.0498888	1
	0.0512493	1
	0.101027	8
	0.102587	8
	0.113771	9
	0.175636	10
	0.0666126	4
	0.0720881	5
	0.0677187	4
	0.272159	10
	0.200683	10
	0.0534799	1
	0.116393	9
	0.068935	4
	0.0695905	4
	0.0718636	5
	0.067021	4
	0.0777718	6
	0.0697403	4
	0.0678103	4
	0.067744	4
	0.215955	10
	0.0494487	1
	0.0576978	2
	0.0724505	5
	0.0735828	5
	0.0617089	3
	0.0669088	4
	0.135453	9
	0.134794	9
	0.0681316	4
	0.0935622	8
	0.222456	10
	0.106048	8
	0.05618	2
	0.292778	10
	0.0577107	2
	0.0639748	3
	0.110791	9
	0.0761152	5
	0.140285	10
	0.0876385	7
	0.0666432	4
	0.052733	1
	0.0832697	7
	0.122768	9
	0.223878	10
	0.060848	3
	0.0690985	4
	0.0809954	6
	0.102826	8
	0.107987	9
	0.0709363	5
	0.22163	10
	0.0608656	3
	0.0507536	1
	0.0900976	7
	0.0832423	7
	0.171075	10
	0.0595099	2
	0.0856883	7
	0.150291	10
	0.0972536	8
	0.0634713	3
	0.114389	9
	0.06717	4
	0.0644842	3
	0.0927025	8
	0.0924832	8
	0.0714899	5
	0.0623537	3
	0.149858	10
	0.260672	10
	0.1268	9
	0.0707055	5
	0.0607649	3
	0.0598555	2
	0.0573871	2
	0.071361	5
	0.0960233	8
	0.0751187	5
	0.0708919	5
	0.0927479	8
	0.120247	9
	0.103283	8
	0.103092	8
	0.0874305	7
	0.080017	6
	0.0660045	4
	0.0964081	8
	0.0610568	3
	0.0626418	3
	0.0929217	8
	0.102602	8
	0.0817778	6
	0.0855127	7
	0.0595978	2
	0.0662381	4
	0.0750642	5
	0.0407202	1
	0.0842234	7
	0.0628478	3
	0.058359	2
	0.0973473	8
	0.0885305	7
	0.0981551	8
	0.0839323	7
	0.0484313	1
	0.0520139	1
	0.0501374	1
	0.22609	10
	0.0704705	4
	0.0690021	4
	0.0855095	7
	0.388582	10
	0.137493	9
	0.200774	10
	0.0623722	3
	0.0731441	5
	0.0791751	6
	0.10071	8
	0.0812719	6
	0.0619369	3
	0.0944873	8
	0.0608401	3
	0.0799902	6
	0.0794419	6
	0.156962	10
	0.27122	10
	0.0446965	1
	0.0840354	7
	0.101814	8
	0.0727112	5
	0.0670103	4
	0.0690315	4
	0.0522298	1
	0.249702	10
	0.0943589	8
	0.0688499	4
	0.0464394	1
	0.32624	10
	0.0814596	6
	0.0560261	2
	0.0734986	5
	0.0525678	1
	0.084075	7
	0.0732039	5
	0.108759	9
	0.263648	10
	0.0953989	8
	0.160513	10
	0.141141	10
	0.0662195	4
	0.14684	10
	0.0560886	2
	0.117192	9
	0.0871402	7
	0.0765453	6
	0.0600893	2
	0.0603495	2
	0.402991	10
	0.139158	10
	0.279523	10
	0.0722982	5
	0.0782086	6
	0.0460013	1
	0.132017	9
	0.0810668	6
	0.066648	4
	0.0857097	7
	0.130598	9
	0.0661949	4
	0.0764172	6
	0.0817861	6
	0.11379	9
	0.107589	9
	0.0740778	5
	0.0733594	5
	0.0568841	2
	0.0739847	5
	0.0884067	7
	0.0528823	1
	0.0654714	4
	0.0663356	4
	0.0894708	7
	0.0586734	2
	0.314494	10
	0.0854195	7
	0.129068	9
	0.09205	8
	0.0799126	6
	0.05771	2
	0.069815	4
	0.0961859	8
	0.071006	5
	0.065902	4
	0.0543488	1
	0.0765075	6
	0.0633623	3
	0.0760293	5
	0.0702338	4
	0.0549901	2
	0.0803711	6
	0.0394932	1
	0.0855918	7
	0.138555	9
	0.0662236	4
	0.146801	10
	0.0561616	2
	0.0600477	2
	0.0933649	8
	0.103271	8
	0.0754473	5
	0.069707	4
	0.0603654	2
	0.232305	10
	0.0691402	4
	0.178046	10
	0.0538132	1
	0.0772106	6
	0.111995	9
	0.0841916	7
	0.0803514	6
	0.0800992	6
	0.054379	1
	0.0587799	2
	0.0573348	2
	0.087326	7
	0.0650194	3
	0.143699	10
	0.106963	9
	0.0595711	2
	0.0620477	3
	0.154951	10
	0.0667497	4
	0.0626667	3
	0.0629139	3
	0.0703818	4
	0.0596548	2
	0.0717364	5
	0.236865	10
	0.0735611	5
	0.0661068	4
	0.206621	10
	0.0593974	2
	0.0884948	7
	0.0846244	7
	0.0538434	1
	0.0851599	7
	0.175413	10
	0.0790527	6
	0.065084	3
	0.0961247	8
	0.0952887	8
	0.0681896	4
	0.090575	7
	0.0967319	8
	0.0726603	5
	0.0736899	5
	0.0812458	6
	0.0607692	3
	0.0782522	6
	0.0701036	4
	0.0982145	8
	0.0618635	3
	0.0618645	3
	0.08615	7
	0.0584895	2
	0.0601833	2
	0.0724424	5
	0.0832705	7
	0.0902921	7
	0.080973	6
	0.0841521	7
	0.058534	2
	0.0846186	7
	0.0688005	4
	0.0737589	5
	0.0560346	2
	0.0937645	8
	0.0920605	8
	0.0495423	1
	0.0722827	5
	0.291369	10
	0.109343	9
	0.0528442	1
	0.0778937	6
	0.0739916	5
	0.0550181	2
	0.0821804	6
	0.105989	8
	0.0918048	7
	0.0992872	8
	0.0571009	2
	0.129687	9
	0.0776986	6
	0.0796346	6
	0.113108	9
	0.0619999	3
	0.0689354	4
	0.139389	10
	0.0618765	3
	0.0662975	4
	0.0858188	7
	0.0743285	5
	0.115703	9
	0.07059	5
	0.13853	9
	0.0972311	8
	0.0998384	8
	0.0809758	6
	0.0834131	7
	0.106888	9
	0.197494	10
	0.20487	10
	0.0963008	8
	0.0884884	7
	0.10812	9
	0.076392	6
	0.128012	9
	0.109221	9
	0.128252	9
	0.0807259	6
	0.073644	5
	0.0757481	5
	0.0516502	1
	0.141384	10
	0.0470171	1
	0.0759639	5
	0.0731332	5
	0.0452219	1
	0.0542557	1
	0.0595548	2
	0.0699213	4
	0.0572706	2
	0.0812724	6
	0.074896	5
	0.0690379	4
	0.0695009	4
	0.0589237	2
	0.0619418	3
	0.072845	5
	0.0489722	1
	0.0648269	3
	0.0933205	8
	0.0827632	6
	0.0637471	3
	0.0701547	4
	0.0523246	1
	0.088915	7
	0.0653643	3
	0.0678449	4
	0.10912	9
	0.0715378	5
	0.0558939	2
	0.0782788	6
	0.0670772	4
	0.0555568	2
	0.0890955	7
	0.137282	9
	0.0764595	6
	0.0530685	1
	0.0653305	3
	0.0649754	3
	0.0749881	5
	0.0908799	7
	0.0562642	2
	0.0731944	5
	0.0672224	4
	0.0795838	6
	0.0650444	3
	0.0671426	4
	0.0499741	1
	0.0884024	7
	0.0851016	7
	0.178162	10
	0.0681949	4
	0.0893941	7
	0.0489796	1
	0.0934493	8
	0.0765486	6
	0.0784911	6
	0.0544501	1
	0.0595711	2
	0.0649864	3
	0.0785727	6
	0.0728925	5
	0.100287	8
	0.0618795	3
	0.0804872	6
	0.0834413	7
	0.0711951	5
	0.0733333	5
	0.0575264	2
	0.0655139	4
	0.131354	9
	0.095926	8
	0.060596	3
	0.0630627	3
	0.0750416	5
	0.0937794	8
	0.0707229	5
	0.0873636	7
	0.050988	1
	0.0684352	4
	0.0627374	3
	0.083172	7
	0.0668972	4
	0.0653686	3
	0.0590706	2
	0.0739195	5
	0.0740623	5
	0.0518238	1
	0.141084	10
	0.0928386	8
	0.0748374	5
	0.0621407	3
	0.0706187	5
	0.0577554	2
	0.0626235	3
	0.0609751	3
	0.0720195	5
	0.0472948	1
	0.0636809	3
	0.0485297	1
	0.107629	9
	0.0567406	2
	0.0790837	6
	0.112257	9
	0.0805867	6
	0.0613197	3
	0.0646139	3
	0.0674211	4
	0.0691252	4
	0.116878	9
	0.093731	8
	0.0586755	2
	0.0868556	7
	0.0676949	4
	0.052248	1
	0.0615739	3
	0.105338	8
	0.0756611	5
	0.0730227	5
	0.105884	8
	0.165082	10
	0.045517	1
	0.0760183	5
	0.0627424	3
	0.076289	6
	0.0619719	3
	0.0587441	2
	0.0578735	2
	0.0490185	1
	0.0818034	6
	0.0612695	3
	0.403028	10
	0.0696693	4
	0.0585314	2
	0.104144	8
	0.0527856	1
	0.0691735	4
	0.131381	9
	0.0734551	5
	0.0590659	2
	0.0522644	1
	0.0622093	3
	0.0802709	6
	0.0747023	5
	0.0664358	4
	0.145435	10
	0.111741	9
	0.0547225	1
	0.105847	8
	0.094388	8
	0.133721	9
	0.108778	9
	0.0640626	3
	0.0722025	5
	0.0706028	5
	0.0492427	1
	0.0904803	7
	0.0639384	3
	0.062678	3
	0.0753307	5
	0.0500671	1
	0.122134	9
	0.0600699	2
	0.0708742	5
	0.0771026	6
	0.112441	9
	0.0513311	1
	0.045723	1
	0.0682129	4
	0.0506467	1
	0.046409	1
	0.0409545	1
	0.0840205	7
	0.0545652	1
	0.0841378	7
	0.0902681	7
	0.062259	3
	0.063298	3
	0.0638888	3
	0.0570732	2
	0.0646825	3
	0.067263	4
	0.0683001	4
	0.0832729	7
	0.0650114	3
	0.079647	6
	0.06592	4
	0.0718371	5
	0.0559039	2
	0.0408838	1
	0.0567164	2
	0.0629772	3
	0.0639854	3
	0.0442237	1
	0.0657682	4
	0.0672765	4
	0.0764996	6
	0.055673	2
	0.0791034	6
	0.0620901	3
	0.0567741	2
	0.0687745	4
	0.067976	4
	0.0842711	7
	0.0590092	2
	0.0785371	6
	0.0580737	2
	0.0640129	3
	0.0541195	1
	0.0737924	5
	0.0734072	5
	0.0731297	5
	0.0608487	3
	0.0607484	3
	0.0500302	1
	0.0696084	4
	0.0758924	5
	0.119018	9
	0.0469668	1
	0.0602493	2
	0.0762496	6
	0.0547305	2
	0.044018	1
	0.0584567	2
	0.0760572	5
	0.0642489	3
	0.052553	1
	0.0595907	2
	0.0527355	1
	0.067497	4
	0.115134	9
	0.139076	10
	0.0653846	3
	0.0633159	3
	0.0809235	6
	0.0573131	2
	0.051143	1
	0.0601525	2
	0.112136	9
	0.0755557	5
	0.0789596	6
	0.0708153	5
	0.0830495	6
	0.0953884	8
	0.0617419	3
	0.333861	10
	0.0713914	5
	0.0572342	2
	0.0755226	5
	0.0701903	4
	0.0908707	7
	0.109635	9
	0.169124	10
	0.0516861	1
	0.330304	10
	0.0543007	1
	0.0571579	2
	0.059949	2
	0.0819808	6
	0.0581555	2
	0.0499564	1
	0.057295	2
	0.0958937	8
	0.103332	8
	0.0956991	8
	0.0572336	2
	0.0837465	7
	0.0917851	7
	0.0685683	4
	0.088775	7
	0.130128	9
	0.0772872	6
	0.220867	10
	0.0625594	3
	0.0771387	6
	0.103586	8
	0.080795	6
	0.126793	9
	0.0797966	6
	0.0536426	1
	0.0631096	3
	0.114875	9
	0.061426	3
[truncated: 16,646 more rows]

## Sheet: Figure 4b
Figure 4b

[truncated: 33 more sheets: Figure 4c, Figure 4d, Figure 4f, Figure 5c, Figure 6a, Figure 6b, Figure 6c, Figure 7a, Figure 7b, Figure 7c, Figure 7d, Figure 8b, Figure 8c, Figure 8d, Figure 8e, Figure 8g, Figure 8h, Figure 9b, Figure 9c, Supplementary Fig. 1a …]
